# Supplementary material for: Exploiting tertiary lymphoid structures gene signature to evaluate tumor microenvironment infiltration and immunotherapy response in colorectal cancer
Source: Front Oncol. 2024 May 23;14:1383096. doi: 10.3389/fonc.2024.1383096 (PMC11153738; doi:10.3389/fonc.2024.1383096)
Supplement: Supplementary file 1 [file DataSheet_1.zip]

Archive with 8 entries (8 files):
- Supplementary Material/Supplementary figure 1.tif
- Supplementary Material/Supplementary figure 2.tif
- Supplementary Material/Supplementary figure 3.tif
- Supplementary Material/Supplementary figure 4.tif
- Supplementary Material/Supplementary Table 1.xlsx
- Supplementary Material/Supplementary Table 2.xlsx
- Supplementary Material/Supplementary Table 3.xls
- Supplementary Material/Supplementary Material .docx
