# Supplementary material for: Exploiting tertiary lymphoid structures gene signature to evaluate tumor microenvironment infiltration and immunotherapy response in colorectal cancer
Source: Front Oncol. 2024 May 23;14:1383096. doi: 10.3389/fonc.2024.1383096 (PMC11153738; doi:10.3389/fonc.2024.1383096)
Supplement: Supplementary file 1 [file DataSheet_1.zip › Supplementary Material/Supplementary Table 1.xlsx]

## Sheet: TCGA-CRC
case_ID	location	gender	age	N_stage	T_stage	vital_status	OS (year)	M_stage	stage
TCGA-EI-6510	rectume	female	77	N0	T2	0	1.52329	M1	--
TCGA-AH-6549	rectume	male	66	N2	T3	0	1.45753	M1	--
TCGA-G4-6306	colon	male	71	N0	T2	0	3.72329	M0	--
TCGA-AA-3977	colon	male	65	N0	T2	0	2.08493	--	--
TCGA-AD-6963	colon	male	58	N0	T3	0	2.28493	M1	--
TCGA-AZ-6603	colon	female	77	N1	T2	1	2.46301	M1	--
TCGA-AH-6544	colon	male	60	N1	T3	0	3.2137	M1	--
TCGA-DM-A1D8	colon	female	50	N1	T3	1	1.04932	--	--
TCGA-CL-4957	rectume	female	79	N1	T3	1	1.16438	M0	--
TCGA-D5-5537	colon	male	83	N2	T3	1	3.78356	M1	--
TCGA-AD-6901	colon	male	78	N0	T3	1	1.86849	M1	--
TCGA-AH-6547	colon	female	79	N0	T3	1	0.208219	M1	--
TCGA-AD-6964	colon	male	58	N2	T4	1	0.906849	--	--
TCGA-AH-6644	colon	male	73	N2	T3	0	2.29589	M1	--
TCGA-EI-7004	colon	female	37	N2	T4	0	0.70411	M0	--
TCGA-AD-6890	colon	male	65	N0	T1	0	2.04384	M1	--
TCGA-D5-6539	colon	female	45	N0	T3	0	1.0411	M0	--
TCGA-D5-6533	colon	female	68	N0	T4	0	2.12329	M0	--
TCGA-G5-6233	rectume	male	74	N2	T3	1	1.52329	M0	--
TCGA-DC-6158	rectume	male	70	N0	T2	1	0.915068	M0	Stage I
TCGA-DC-5337	colon	male	69	N0	T1	0	2.16986	M0	Stage I
TCGA-AA-3866	colon	female	78	N0	T2	0	1.41918	M0	Stage I
TCGA-AA-3877	colon	female	83	N0	T1	0	2.58356	M0	Stage I
TCGA-AA-3986	colon	male	73	N0	T2	0	1.58904	M0	Stage I
TCGA-AA-A00D	colon	male	70	N0	T2	0	1.58356	M0	Stage I
TCGA-AG-A015	rectume	female	64	N0	T1	0	3.00274	M0	Stage I
TCGA-AA-A01V	colon	male	59	N0	T2	0	0.0849315	M0	Stage I
TCGA-AA-3821	colon	female	81	N0	T2	0	0.0849315	M0	Stage I
TCGA-AD-5900	colon	male	67	N0	T2	0	1.0137	M1	Stage I
TCGA-AA-3495	colon	male	79	N0	T2	0	3.08767	M0	Stage I
TCGA-AH-6897	colon	male	48	N0	T2	0	2.20274	M0	Stage I
TCGA-AA-3530	colon	male	80	N0	T2	0	1.58904	M0	Stage I
TCGA-AZ-4313	colon	female	51	N0	T1	0	6.32877	M0	Stage I
TCGA-AG-3726	rectume	female	63	N0	T2	0	0.665753	M0	Stage I
TCGA-D5-6898	colon	female	51	N0	T2	0	0.627397	M0	Stage I
TCGA-AA-3506	colon	male	77	N0	T2	0	4.83562	M0	Stage I
TCGA-AG-3599	colon	male	70	N0	T2	0	1.00274	M0	Stage I
TCGA-DC-6160	colon	male	68	N0	T2	0	3.66849	M0	Stage I
TCGA-G4-6628	colon	male	78	N0	T2	0	6.6411	M0	Stage I
TCGA-AF-2693	colon	male	75	N0	T2	0	3.16438	M1	Stage I
TCGA-AG-3581	colon	male	63	N0	T2	0	0.589041	M0	Stage I
TCGA-AU-6004	colon	female	69	N0	T2	0	2.25753	M0	Stage I
TCGA-CM-6161	colon	female	36	N0	T2	0	1.25205	M0	Stage I
TCGA-AA-3980	colon	female	89	N0	T2	0	0.663014	M0	Stage I
TCGA-CK-5916	colon	female	71	N0	T1	1	1.76164	M0	Stage I
TCGA-CI-6624	rectume	female	53	N0	T2	0	4.01644	M0	Stage I
TCGA-CM-6676	colon	male	82	N0	T2	0	0.923288	M0	Stage I
TCGA-AA-3858	colon	male	67	N0	T2	0	2.58904	M0	Stage I
TCGA-F4-6808	colon	female	54	N0	T1	0	2.80548	M0	Stage I
TCGA-A6-6138	colon	male	61	N0	T2	0	1.87671	M0	Stage I
TCGA-AG-A014	rectume	male	86	N0	T2	0	1.32877	M0	Stage I
TCGA-AA-3875	colon	female	78	N0	T1	0	1.50411	M0	Stage I
TCGA-AG-3580	colon	male	67	N0	T1	0	0.668493	M0	Stage I
TCGA-CM-5864	colon	male	60	N0	T2	0	1.25205	M0	Stage I
TCGA-AF-5654	colon	female	73	N0	T2	1	1.40274	M0	Stage I
TCGA-DC-6157	colon	male	48	N0	T2	0	4.33151	M0	Stage I
TCGA-F4-6856	colon	male	45	N0	T2	0	2.94247	M0	Stage I
TCGA-A6-6653	colon	male	82	N0	T2	0	2.03288	M0	Stage I
TCGA-AA-A02W	colon	female	73	N0	T2	0	3.41644	M0	Stage I
TCGA-AA-3854	colon	female	71	N0	T2	0	3.00274	M0	Stage I
TCGA-CK-6751	colon	female	88	N0	T2	0	1.41918	M1	Stage I
TCGA-AF-2691	colon	female	48	N0	T1	0	3.5863	M0	Stage I
TCGA-AA-3502	colon	male	73	N0	T2	0	2.91781	M0	Stage I
TCGA-QG-A5Z2	colon	male	61	N0	T2	0	2.60822	M0	Stage I
TCGA-AA-A01I	colon	male	76	N0	T2	0	2.58356	M0	Stage I
TCGA-AA-3526	colon	male	57	N0	T2	0	1.58904	M0	Stage I
TCGA-CM-6163	colon	male	74	N0	T1	0	1.16986	M0	Stage I
TCGA-AG-3882	colon	female	66	N0	T2	0	1.66575	M0	Stage I
TCGA-AG-3896	rectume	female	85	N0	T2	0	0.0849315	M0	Stage I
TCGA-AG-A025	rectume	female	62	N0	T1	0	4.16438	M0	Stage I
TCGA-CM-6170	colon	female	73	N0	T2	0	1.25205	M0	Stage I
TCGA-AG-A02X	rectume	male	77	N0	T2	0	3.41644	M0	Stage I
TCGA-AA-A02Y	colon	male	73	N0	T2	0	3.33151	M0	Stage I
TCGA-AG-3732	colon	female	78	N0	T2	0	2.74795	M0	Stage I
TCGA-3L-AA1B	colon	female	61	N0	T2	0	1.30137	M0	Stage I
TCGA-AA-3975	colon	male	80	N0	T2	0	2.83836	M0	Stage I
TCGA-CI-6623	rectume	male	44	N0	T1	0	3.95342	M0	Stage I
TCGA-CM-6166	colon	female	48	N0	T2	0	1.83288	M0	Stage I
TCGA-D5-6540	colon	male	66	N0	T2	0	1.34521	M0	Stage I
TCGA-D5-6923	colon	male	57	N0	T2	0	1.03562	M0	Stage I
TCGA-AA-3855	colon	male	72	N0	T2	0	2.67123	M0	Stage I
TCGA-AG-3883	rectume	male	69	N0	T2	0	0.0849315	M0	Stage I
TCGA-AZ-5407	colon	female	51	N0	T1	0	7.35068	M0	Stage I
TCGA-F4-6806	colon	female	59	N0	T2	0	3.45205	M0	Stage I
TCGA-DC-4749	colon	male	57	N0	T2	0	2.08767	M0	Stage I
TCGA-CK-5912	colon	male	81	N0	T2	1	4.09041	M1	Stage I
TCGA-CM-4746	colon	male	61	N0	T2	0	3.08493	M0	Stage I
TCGA-AD-6548	colon	female	81	N0	T2	0	1.78082	M0	Stage I
TCGA-AA-3538	colon	female	54	N0	T2	0	2.16712	M0	Stage I
TCGA-AG-3587	rectume	male	65	N0	T2	0	3.83562	M0	Stage I
TCGA-AA-3968	colon	female	55	N0	T2	0	1.83288	M0	Stage I
TCGA-AG-A002	rectume	male	35	N0	T2	0	1.74795	M0	Stage I
TCGA-CM-4744	colon	male	69	N0	T2	0	1.66849	M0	Stage I
TCGA-AA-3553	colon	female	61	N0	T2	0	2	M0	Stage I
TCGA-F4-6569	colon	male	60	N0	T2	0	2.97808	M0	Stage I
TCGA-AY-A71X	colon	female	54	N0	T2	0	1.61096	M0	Stage I
TCGA-QL-A97D	colon	female	84	N0	T2	0	1.82466	M1	Stage I
TCGA-D5-7000	colon	female	79	N0	T2	0	0.854795	M0	Stage I
TCGA-AA-3667	colon	female	36	N0	T2	0	1.16712	M0	Stage I
TCGA-AY-A54L	colon	female	74	N0	T2	0	1.43836	M0	Stage I
TCGA-AA-3514	colon	female	81	N0	T2	0	0.0849315	M0	Stage I
TCGA-AG-3892	rectume	female	57	N0	T1	0	1.08493	M0	Stage I
TCGA-AG-3890	rectume	male	62	N0	T2	0	1.41918	M0	Stage I
TCGA-AA-A03J	colon	female	65	N0	T2	0	3.4137	M0	Stage I
TCGA-AA-3549	colon	male	69	N0	T2	0	1.75068	M0	Stage I
TCGA-AG-A008	rectume	female	50	N0	T2	0	1.16164	M0	Stage I
TCGA-AA-3544	colon	male	68	N0	T2	0	1.16712	M0	Stage I
TCGA-AD-A5EK	colon	male	51	N0	T2	0	1.36986	M1	Stage I
TCGA-CM-6171	colon	female	77	N0	T2	0	1.16986	M0	Stage I
TCGA-D5-6530	colon	male	53	N0	T2	0	1.70137	M0	Stage I
TCGA-AA-A00W	colon	male	80	N0	T1	0	1.24932	M0	Stage I
TCGA-AZ-6599	colon	male	72	N0	T2	1	0.564384	M1	Stage I
TCGA-AA-3556	colon	male	78	N0	T2	0	1.91781	M0	Stage I
TCGA-G4-6323	colon	male	50	N0	T4	0	1.14795	M1	Stage I
TCGA-AA-3524	colon	male	85	N0	T3	0	3.00274	M0	Stage II
TCGA-AG-3574	rectume	female	89	N0	T3	1	0.249315	M0	Stage II
TCGA-AA-3655	colon	male	68	N0	T3	0	5.08493	M0	Stage II
TCGA-AG-A026	rectume	male	66	N0	T4	1	0.161644	M0	Stage II
TCGA-AA-3510	colon	male	70	N0	T3	0	5.33151	M0	Stage II
TCGA-DT-5265	rectume	male	51	N0	T3	0	1.05205	M0	Stage II
TCGA-AA-3675	colon	male	84	N0	T3	0	3.92055	M0	Stage II
TCGA-AA-A01Q	colon	female	48	N0	T3	0	0.0849315	M0	Stage II
TCGA-AG-3575	rectume	male	51	N0	T3	0	1	M0	Stage II
TCGA-AA-3520	colon	female	86	N0	T3	0	2.00274	M0	Stage II
TCGA-AA-3673	colon	female	53	N0	T3	0	4.16986	M0	Stage II
TCGA-AA-3496	colon	female	83	N0	T3	0	0.0849315	M0	Stage II
TCGA-AZ-6601	colon	male	68	N0	T3	1	8.33425	M0	Stage II
TCGA-AA-3509	colon	female	54	N0	T3	0	5.24658	M0	Stage II
TCGA-AZ-5403	colon	male	43	N0	T3	1	5.23288	M1	Stage II
TCGA-AG-A02N	rectume	male	67	N0	T3	0	5.16438	M0	Stage II
TCGA-AG-4022	rectume	female	59	N0	T3	0	3.83562	M0	Stage II
TCGA-AA-A029	colon	male	67	N0	T3	0	4.33151	M0	Stage II
TCGA-AA-3511	colon	male	64	N0	T4	0	0.580822	M0	Stage II
TCGA-AA-3664	colon	female	74	N0	T3	0	4.50137	M0	Stage II
TCGA-AZ-6598	colon	female	77	N0	T3	1	4.11781	M1	Stage II
TCGA-AA-3489	colon	male	75	N0	T3	1	0.586301	M0	Stage II
TCGA-AA-3663	colon	male	42	N0	T3	0	0.580822	M0	Stage II
TCGA-AA-3864	colon	male	71	N0	T3	0	4.41644	M0	Stage II
TCGA-AA-A01Z	colon	male	68	N0	T3	0	3.08493	M0	Stage II
TCGA-AA-A024	colon	male	81	N0	T3	1	3.25479	M0	Stage II
TCGA-AA-3685	colon	male	69	N0	T3	0	3.08767	M0	Stage II
TCGA-AA-3697	colon	male	77	N0	T3	0	7.08767	M0	Stage II
TCGA-G4-6295	colon	female	70	N0	T3	0	0.69589	M0	Stage II
TCGA-AA-3715	colon	male	77	N0	T3	1	1.5863	M0	Stage II
TCGA-AA-3660	colon	female	51	N0	T3	0	6.50685	M0	Stage II
TCGA-A6-2680	colon	female	72	N0	T3	0	2.92603	M0	Stage II
TCGA-AA-3561	colon	male	72	N0	T3	0	1.16164	M0	Stage II
TCGA-AG-3578	colon	female	76	N0	T3	0	2.66849	M0	Stage II
TCGA-AA-3862	colon	male	82	N0	T3	0	2.50411	M0	Stage II
TCGA-AG-3894	rectume	male	65	N0	T3	0	1.16712	M0	Stage II
TCGA-A6-2675	colon	male	78	N0	T3	0	3.61918	M1	Stage II
TCGA-F4-6703	colon	male	64	N0	T3	0	3.98904	M0	Stage II
TCGA-AA-A00K	colon	male	79	N0	T3	0	1.50411	M0	Stage II
TCGA-AA-3837	colon	male	67	N0	T3	0	3.24932	M0	Stage II
TCGA-AG-3593	colon	female	72	N0	T3	0	2.83562	M0	Stage II
TCGA-AA-A00A	colon	male	80	N0	T3	0	3.16986	M0	Stage II
TCGA-AA-A00E	colon	male	65	N0	T3	0	2.50137	M0	Stage II
TCGA-AG-3592	colon	male	68	N0	T3	0	2.83562	M0	Stage II
TCGA-D5-6932	colon	male	69	N0	T3	0	0.947945	M0	Stage II
TCGA-CA-5256	colon	female	54	N0	T3	0	1.03836	M0	Stage II
TCGA-G4-6627	colon	male	84	N0	T3	0	5.9589	M0	Stage II
TCGA-AA-3819	colon	female	41	N0	T3	0	2.08493	M0	Stage II
TCGA-A6-2686	colon	female	81	N0	T3	1	3.08493	M0	Stage II
TCGA-AA-3833	colon	female	63	N0	T3	0	1.32877	M0	Stage II
TCGA-AA-3851	colon	male	74	N0	T3	0	2.75616	M0	Stage II
TCGA-DM-A1D0	colon	female	79	N0	T3	0	10.8877	M0	Stage II
TCGA-F4-6855	colon	female	70	N0	T3	0	3.95068	M0	Stage II
TCGA-DY-A1DC	colon	female	72	N0	T3	1	3.44658	M0	Stage II
TCGA-A6-6140	colon	male	62	N0	T3	0	2.01096	M0	Stage II
TCGA-CM-5349	colon	female	68	N0	T3	0	2.50685	M0	Stage II
TCGA-CA-6717	colon	male	57	N0	T3	0	1.06301	M0	Stage II
TCGA-DC-6682	colon	male	57	N0	T3	0	2.08767	M0	Stage II
TCGA-CA-5254	colon	female	42	N0	T3	0	1.05753	M0	Stage II
TCGA-D5-6930	colon	male	67	N0	T3	0	1.11233	M0	Stage II
TCGA-CK-4951	colon	female	79	N0	T3	1	5.84658	M0	Stage II
TCGA-QG-A5YX	colon	female	61	N0	T3	0	2.74795	M1	Stage II
TCGA-D5-5540	colon	male	73	N0	T3	0	4.67397	M0	Stage II
TCGA-AA-3555	colon	female	81	N0	T3	0	2.49589	M0	Stage II
TCGA-CK-5913	colon	female	58	N0	T3	0	4.27671	M1	Stage II
TCGA-AA-A00L	colon	male	66	N0	T3	0	3.16986	M0	Stage II
TCGA-D5-6541	colon	male	49	N0	T3	0	1.29863	M0	Stage II
TCGA-AG-A011	rectume	male	80	N0	T3	0	3.08493	M0	Stage II
TCGA-CA-5797	colon	male	56	N0	T3	0	1.04932	M0	Stage II
TCGA-DM-A28K	colon	male	75	N0	T3	0	8.1863	M0	Stage II
TCGA-AA-3531	colon	female	75	N0	T3	0	2.83562	M0	Stage II
TCGA-EI-6514	rectume	female	59	N0	T3	0	1.3589	M0	Stage II
TCGA-AA-3812	colon	female	82	N0	T3	0	2.92055	M0	Stage II
TCGA-NH-A50T	colon	female	68	N0	T3	0	1.51507	M1	Stage II
TCGA-EF-5831	rectume	male	72	N0	T3	0	0.347945	M0	Stage II
TCGA-A6-3808	colon	male	73	N0	T3	0	2.77808	M0	Stage II
TCGA-DY-A1DE	rectume	female	56	N0	T3	0	10.7726	M0	Stage II
TCGA-CM-6674	colon	male	39	N0	T3	0	1.07945	M0	Stage II
TCGA-CA-5255	colon	male	45	N0	T3	0	1.03014	M0	Stage II
TCGA-A6-6141	colon	male	31	N0	T3	0	0.69863	M0	Stage II
TCGA-AG-3898	rectume	male	61	N0	T3	0	4.00274	M0	Stage II
TCGA-AA-3861	colon	male	72	N0	T3	0	2.50411	M0	Stage II
TCGA-G4-6625	colon	female	77	N0	T3	0	7.64932	M0	Stage II
TCGA-CA-5796	colon	female	52	N0	T3	0	1.03288	M0	Stage II
TCGA-DM-A280	colon	female	70	N0	T3	1	0.646575	M0	Stage II
TCGA-CM-6164	colon	female	46	N0	T3	0	2.41918	M0	Stage II
TCGA-AG-3598	colon	male	69	N0	T3	0	4.16986	M0	Stage II
TCGA-AA-A01G	colon	male	63	N0	T3	0	1	M0	Stage II
TCGA-AZ-4681	colon	female	79	N0	T3	0	8.89589	M0	Stage II
TCGA-AF-2692	rectume	female	54	N0	T3	0	1.12877	M0	Stage II
TCGA-AG-4008	colon	male	63	N0	T3	0	1.41918	M0	Stage II
TCGA-AA-3970	colon	male	65	N0	T3	0	3.00274	M0	Stage II
TCGA-CK-6747	colon	female	87	N0	T3	0	2.24658	M1	Stage II
TCGA-G4-6586	colon	female	73	N0	T3	0	2.98356	M0	Stage II
TCGA-CM-6168	colon	female	84	N0	T3	0	1.08219	M0	Stage II
TCGA-DM-A0X9	colon	female	71	N0	T3	0	9.97534	M0	Stage II
TCGA-AA-A02R	colon	female	84	N0	T3	1	1.83562	M0	Stage II
TCGA-CM-6679	colon	male	58	N0	T3	0	0.838356	M0	Stage II
TCGA-F5-6861	rectume	female	60	N0	T3	0	3.17808	M0	Stage II
TCGA-AA-3956	colon	male	65	N0	T3	0	2.83562	M0	Stage II
TCGA-A6-2681	colon	female	73	N0	T3	0	3.8	M0	Stage II
TCGA-AA-3841	colon	male	66	N0	T3	0	3.07945	M0	Stage II
TCGA-CM-4752	colon	male	58	N0	T3	0	1.08493	M0	Stage II
TCGA-WS-AB45	colon	female	52	N0	T3	0	5.83562	M1	Stage II
TCGA-AF-A56N	colon	female	47	N0	T3	0	0.986301	M0	Stage II
TCGA-AA-3939	colon	male	83	N0	T3	0	1.08219	M0	Stage II
TCGA-T9-A92H	colon	male	82	N0	T3	0	0.991781	M0	Stage II
TCGA-DM-A1D4	colon	male	80	N0	T3	1	7.72877	M0	Stage II
TCGA-F5-6571	rectume	female	62	N0	T3	0	3.52877	M0	Stage II
TCGA-DM-A28E	colon	female	72	N0	T3	0	9.99452	M0	Stage II
TCGA-AG-3887	rectume	male	68	N0	T3	0	3.07945	M0	Stage II
TCGA-CM-6169	colon	male	67	N0	T3	0	1.08493	M0	Stage II
TCGA-F5-6814	rectume	male	57	N0	T3	0	3.09863	M0	Stage II
TCGA-G4-6588	colon	female	58	N0	T3	0	2.18082	M0	Stage II
TCGA-AD-6889	colon	male	76	N0	T3	1	6.93699	M0	Stage II
TCGA-CA-6716	colon	male	65	N0	T3	0	1.01644	M0	Stage II
TCGA-A6-4105	colon	male	79	N0	T3	1	1.21096	M0	Stage II
TCGA-CM-5860	colon	male	44	N0	T3	0	2.66849	M0	Stage II
TCGA-CM-5861	colon	female	63	N0	T3	0	1.25205	M0	Stage II
TCGA-D5-6529	colon	male	69	N0	T3	0	1.68219	M0	Stage II
TCGA-CA-6719	colon	male	77	N0	T3	0	1.19178	M0	Stage II
TCGA-DY-A0XA	colon	female	57	N0	T3	0	10.537	M0	Stage II
TCGA-AG-A00H	rectume	male	75	N0	T3	0	2.16438	M0	Stage II
TCGA-AG-A01J	rectume	female	59	N0	T3	0	0.0849315	M0	Stage II
TCGA-AG-3591	colon	female	66	N0	T3	0	2.83562	M0	Stage II
TCGA-5M-AATE	colon	male	76	N0	T3	0	3.28767	M0	Stage II
TCGA-DM-A0XD	colon	male	65	N0	T3	1	2.03562	M0	Stage II
TCGA-4T-AA8H	colon	female	42	N0	T3	0	1.05479	M1	Stage II
TCGA-D5-6927	colon	male	34	N0	T3	0	0.786301	M0	Stage II
TCGA-CM-6677	colon	female	75	N0	T3	0	0.923288	M0	Stage II
TCGA-AA-3532	colon	male	63	N0	T3	0	2.41644	M0	Stage II
TCGA-D5-6532	colon	male	61	N0	T3	0	1.52055	M0	Stage II
TCGA-AY-A69D	colon	female	55	N0	T3	0	1.48767	M0	Stage II
TCGA-AA-A017	colon	female	57	N0	T3	0	1.25205	M0	Stage II
TCGA-AA-3979	colon	male	84	N0	T3	0	2	M0	Stage II
TCGA-AA-A00Z	colon	male	70	N0	T3	0	1.83288	M0	Stage II
TCGA-AA-3815	colon	female	65	N0	T3	0	2.75342	M0	Stage II
TCGA-AG-3881	Unknown primary site	female	83	N0	T3	0	1.5863	M0	Stage II
TCGA-AA-3554	colon	female	62	N0	T3	0	1.49589	M0	Stage II
TCGA-AA-3966	colon	female	89	N0	T3	0	0.167123	M0	Stage II
TCGA-EI-6506	rectume	female	78	N0	T3	0	1.71233	M0	Stage II
TCGA-AA-3831	colon	male	66	N0	T3	0	1.49863	M0	Stage II
TCGA-AG-3902	colon	male	61	N0	T3	0	2.66849	M0	Stage II
TCGA-AF-A56K	colon	male	56	N0	T3	0	7.21918	M0	Stage II
TCGA-D5-6924	colon	male	68	N0	T3	0	1.19178	M0	Stage II
TCGA-AG-3608	rectume	female	79	N0	T3	0	1.32877	M0	Stage II
TCGA-EI-6507	rectume	male	60	N0	T3	0	1.66301	M0	Stage II
TCGA-DM-A28M	colon	male	63	N0	T3	0	7.93151	M0	Stage II
TCGA-AA-3517	colon	male	60	N0	T3	0	3.24932	M0	Stage II
TCGA-AA-3518	colon	female	81	N0	T3	0	0.0849315	M0	Stage II
TCGA-AG-A00Y	rectume	male	68	N0	T3	0	1.91781	M0	Stage II
TCGA-CM-4743	colon	male	69	N0	T3	0	1.92055	M0	Stage II
TCGA-AG-3594	colon	male	77	N0	T3	1	0.167123	M0	Stage II
TCGA-AF-3400	colon	male	54	N0	T3	0	2.87397	M0	Stage II
TCGA-F4-6463	colon	male	51	N0	T3	0	2.97808	M0	Stage II
TCGA-F5-6811	colon	female	72	N0	T3	0	2.68219	M0	Stage II
TCGA-AA-3950	colon	female	79	N0	T3	0	2	M0	Stage II
TCGA-D5-6534	colon	female	62	N0	T3	0	3.60548	M0	Stage II
TCGA-AA-A004	colon	male	76	N0	T3	0	1.16164	M0	Stage II
TCGA-DM-A1DB	colon	male	68	N0	T3	1	3.69315	M0	Stage II
TCGA-AA-3522	colon	male	67	N0	T3	0	3.08767	M0	Stage II
TCGA-F5-6465	colon	female	64	N0	T3	0	4.12603	M0	Stage II
TCGA-AG-4001	colon	female	74	N0	T3	0	3.00274	M0	Stage II
TCGA-D5-6920	colon	female	77	N0	T3	0	1.03288	M0	Stage II
TCGA-AZ-4315	colon	male	61	N0	T3	0	4.86575	M0	Stage II
TCGA-AA-3534	colon	female	78	N0	T3	0	2.41644	M0	Stage II
TCGA-CA-6718	colon	male	46	N0	T3	1	0.838356	M0	Stage II
TCGA-EI-6882	rectume	male	59	N0	T3	0	0.717808	M0	Stage II
TCGA-DM-A1D9	colon	female	67	N0	T3	0	11.6986	M0	Stage II
TCGA-D5-6531	colon	male	75	N0	T3	0	1.47945	M0	Stage II
TCGA-A6-2685	colon	female	48	N0	T3	0	3.10411	M0	Stage II
TCGA-F5-6812	colon	male	67	N0	T3	0	3.0411	M0	Stage II
TCGA-DM-A282	colon	female	60	N0	T3	0	11.5973	M0	Stage II
TCGA-F4-6805	colon	female	58	N0	T3	0	2.86849	M0	Stage II
TCGA-D5-6536	colon	male	73	N0	T3	0	1.48767	M0	Stage II
TCGA-DM-A1D6	colon	male	88	N0	T3	1	1.56164	M0	Stage II
TCGA-F4-6570	colon	female	78	N0	T3	1	0.515068	M0	Stage II
TCGA-D5-6928	colon	male	80	N0	T3	0	0.969863	M0	Stage II
TCGA-AA-3846	colon	female	74	N0	T3	0	1.41918	M0	Stage II
TCGA-CM-6165	colon	male	74	N0	T3	0	1.33699	M0	Stage II
TCGA-AA-3710	colon	female	80	N0	T3	0	2.24932	M0	Stage II
TCGA-AY-6197	colon	male	60	N0	T3	0	1.7863	--	Stage II
TCGA-DM-A28C	colon	male	74	N0	T3	1	6.78082	M0	Stage II
TCGA-DM-A1D7	colon	male	82	N0	T3	1	1.10959	M0	Stage II
TCGA-AU-3779	colon	female	80	N0	T3	0	1.20822	M0	Stage II
TCGA-AG-3611	colon	male	72	N0	T3	0	1.16164	M0	Stage II
TCGA-DM-A28G	colon	male	75	N0	T3	1	5.06575	M0	Stage II
TCGA-AA-A010	colon	female	46	N0	T4	0	2.91507	M0	Stage II
TCGA-EF-5830	rectume	male	54	N0	T4	0	0.290411	M0	Stage II
TCGA-A6-2679	colon	female	73	N0	T3	0	3.74247	--	Stage II
TCGA-A6-6782	colon	male	82	N0	T4	0	1.69041	M1	Stage II
TCGA-G4-6304	colon	female	66	N0	T4	0	4.46849	M0	Stage II
TCGA-AA-3947	colon	female	60	N0	T4	0	2.75068	M0	Stage II
TCGA-A6-2676	colon	female	75	N0	T4	1	3.57534	M0	Stage II
TCGA-SS-A7HO	colon	female	44	N0	T4	0	5.01096	M0	Stage II
TCGA-CI-6622	rectume	male	74	N0	T4	0	3.73151	M0	Stage II
TCGA-AA-A00N	colon	male	75	N0	T4	1	0.334247	M0	Stage II
TCGA-A6-5666	colon	male	78	N0	T4	0	2.72603	M0	Stage II
TCGA-EI-6883	rectume	male	63	N0	T3	0	0.958904	M0	Stage II
TCGA-AA-3519	colon	male	63	N1	T3	0	0.756164	M0	Stage III
TCGA-AA-3971	colon	male	58	N1	T3	0	1.33973	M0	Stage III
TCGA-AA-A01P	colon	female	80	N1	T3	1	3.1726	M0	Stage III
TCGA-AG-A020	rectume	female	57	N1	T3	0	0.0849315	M0	Stage III
TCGA-G4-6293	colon	female	49	N1	T3	0	11.0986	M0	Stage III
TCGA-AA-A01X	colon	female	80	N1	T2	0	2.16712	M0	Stage III
TCGA-CK-4948	colon	female	45	N1	T3	0	12.3342	M0	Stage III
TCGA-G4-6311	colon	male	80	N1	T3	0	3.28493	M1	Stage III
TCGA-AA-A01S	colon	female	47	N1	T3	0	0.0849315	M0	Stage III
TCGA-AA-A01R	colon	male	47	N2	T3	0	2.91781	M0	Stage III
TCGA-AA-3666	colon	male	68	N1	T3	1	0.167123	M0	Stage III
TCGA-AG-3586	colon	female	72	N2	T3	0	0.0849315	M0	Stage III
TCGA-AA-3681	colon	female	77	N1	T3	0	0.49863	M0	Stage III
TCGA-AA-3678	colon	female	60	N1	T2	0	3.91781	M0	Stage III
TCGA-AA-3811	colon	female	84	N2	T3	1	0.838356	M0	Stage III
TCGA-AA-3516	colon	female	74	N2	T3	1	1.08493	M0	Stage III
TCGA-G4-6320	colon	male	73	N1	T3	0	2.20274	M1	Stage III
TCGA-G4-6321	colon	female	60	N1	T2	0	1.8411	M1	Stage III
TCGA-AG-A036	rectume	male	71	N2	T3	0	9.7589	M0	Stage III
TCGA-AA-A01T	colon	female	63	N1	T3	0	2.75342	M0	Stage III
TCGA-G5-6641	colon	male	67	N1	T1	0	2.20274	M1	Stage III
TCGA-D5-6922	colon	male	76	N1	T3	0	0.843836	M0	Stage III
TCGA-EI-6917	rectume	male	33	N1	T3	0	1.45479	M0	Stage III
TCGA-CM-5341	colon	female	82	N1	T2	0	2.42192	M0	Stage III
TCGA-AA-3976	colon	male	70	N1	T2	0	2.16712	M0	Stage III
TCGA-D5-5539	colon	male	60	N1	T3	0	1.63288	M0	Stage III
TCGA-EI-6881	rectume	male	60	N1	T3	0	1.36712	M0	Stage III
TCGA-AA-3842	colon	male	51	N1	T2	0	3.08493	M0	Stage III
TCGA-AA-A01C	colon	male	75	N1	T2	0	1.25205	M0	Stage III
TCGA-CM-4750	colon	female	34	N1	T1	0	0.668493	M0	Stage III
TCGA-DC-6155	colon	female	31	N1	T2	0	1.16438	M0	Stage III
TCGA-EI-6884	rectume	male	71	N1	T3	0	0.89863	M0	Stage III
TCGA-DY-A1H8	rectume	female	77	N1	T2	1	2.71781	M0	Stage III
TCGA-AF-6655	colon	male	66	N1	T2	0	1.66849	M0	Stage III
TCGA-AZ-6608	colon	female	55	N1	T2	1	0.161644	M0	Stage III
TCGA-DM-A28F	colon	male	73	N1	T3	1	2.99726	M0	Stage III
TCGA-AA-A00U	colon	male	50	N1	T3	0	1.41918	M0	Stage III
TCGA-AG-A032	rectume	male	68	N1	T3	0	3.16986	M0	Stage III
TCGA-A6-5667	colon	female	40	N1	T3	0	2.43014	M1	Stage III
TCGA-AA-A01F	colon	male	72	N1	T3	0	2.66849	M0	Stage III
TCGA-AY-6386	colon	female	66	N1	T3	0	1.48493	M0	Stage III
TCGA-G4-6310	colon	male	69	N1	T3	0	5.30137	M0	Stage III
TCGA-CM-6172	colon	female	70	N1	T3	0	0.917808	M0	Stage III
TCGA-AG-3612	rectume	female	55	N1	T3	0	1.66575	M0	Stage III
TCGA-CI-6621	rectume	male	63	N1	T3	0	1.14795	M1	Stage III
TCGA-AG-3901	colon	female	67	N1	T3	0	2.08493	M0	Stage III
TCGA-AD-6895	colon	male	84	N1	T3	0	2.09041	M0	Stage III
TCGA-DC-4745	colon	female	49	N1	T3	0	1.75068	M0	Stage III
TCGA-EI-6512	rectume	female	64	N1	T3	0	1.47397	M0	Stage III
TCGA-D5-5541	colon	male	63	N1	T3	0	4.66027	M0	Stage III
TCGA-F4-6460	colon	female	51	N1	T3	1	2.66301	M0	Stage III
TCGA-CM-5348	colon	male	72	N1	T3	0	1.91507	M0	Stage III
TCGA-DC-5869	rectume	female	62	N1	T3	0	2.58356	M0	Stage III
TCGA-CM-4748	colon	male	53	N1	T4	0	2.16986	M0	Stage III
TCGA-EI-6508	rectume	female	48	N1	T3	0	1.74247	M0	Stage III
TCGA-D5-6537	colon	male	64	N1	T3	1	0.4	M1	Stage III
TCGA-A6-2678	colon	female	43	N1	T3	0	3.52329	M0	Stage III
TCGA-D5-6926	colon	male	65	N1	T4	0	0.753425	M0	Stage III
TCGA-CM-6162	colon	female	48	N1	T3	0	1	M0	Stage III
TCGA-AZ-4308	colon	female	47	N1	T3	0	9.10685	M0	Stage III
TCGA-D5-5538	colon	female	60	N1	T3	1	4.55068	M0	Stage III
TCGA-A6-6651	colon	female	55	N1	T3	0	1.8137	M1	Stage III
TCGA-A6-A5ZU	colon	male	59	N1	T3	0	0.80274	M0	Stage III
TCGA-AD-6888	colon	male	73	N1	T3	1	1.29315	M0	Stage III
TCGA-DC-6683	colon	male	43	N1	T3	0	2.08767	M0	Stage III
TCGA-AH-6903	colon	male	46	N1	T3	0	1.62192	M0	Stage III
TCGA-G4-6307	colon	female	37	N1	T3	0	4.5863	M0	Stage III
TCGA-AA-A00J	colon	male	80	N1	T4	0	1.50411	M0	Stage III
TCGA-CK-5914	colon	male	81	N1	T3	0	1.83288	M1	Stage III
TCGA-AA-3982	colon	male	75	N1	T3	0	2.25205	M0	Stage III
TCGA-A6-6649	colon	male	66	N1	T3	0	2.0137	M0	Stage III
TCGA-AF-6136	colon	female	72	N1	T3	0	2.03014	M1	Stage III
TCGA-4N-A93T	colon	male	67	N1	T4	0	0.4	M0	Stage III
TCGA-QG-A5Z1	colon	male	71	N1	T3	1	0.70137	M1	Stage III
TCGA-AA-A00Q	colon	female	66	N1	T4	0	3.50137	M0	Stage III
TCGA-A6-4107	colon	female	57	N1	T3	0	2.70411	M0	Stage III
TCGA-CM-5344	colon	female	39	N1	T3	0	1.83562	M0	Stage III
TCGA-F5-6863	rectume	female	71	N1	T4	1	0.989041	M0	Stage III
TCGA-CK-4947	colon	female	46	N1	T4	0	1.46301	M0	Stage III
TCGA-A6-A56B	colon	male	57	N1	T3	1	4.68767	M0	Stage III
TCGA-AA-3994	colon	male	69	N1	T3	0	2.25205	M0	Stage III
TCGA-AG-3909	colon	female	69	N1	T3	0	1.66575	M0	Stage III
TCGA-A6-A566	colon	female	55	N1	T4	1	2.07671	M0	Stage III
TCGA-CA-6715	colon	male	63	N1	T3	0	1.04932	M0	Stage III
TCGA-DY-A1DD	colon	female	77	N1	T3	1	4.76986	M0	Stage III
TCGA-A6-6654	colon	female	65	N1	T3	0	1.98904	M0	Stage III
TCGA-AZ-6605	colon	male	77	N1	T4	1	0.435616	M0	Stage III
TCGA-AG-3728	rectume	male	73	N1	T3	0	2.49863	M0	Stage III
TCGA-CM-5863	colon	female	60	N1	T3	0	1.25205	M0	Stage III
TCGA-DM-A1HB	colon	male	75	N1	T3	0	11.3041	M0	Stage III
TCGA-CM-4751	colon	male	62	N1	T3	0	2.25205	M0	Stage III
TCGA-A6-6137	colon	male	55	N1	T3	0	2.25753	M0	Stage III
TCGA-F5-6864	rectume	female	74	N2	T3	0	1.03836	M0	Stage III
TCGA-D5-6538	colon	female	79	N2	T3	0	1.4274	M0	Stage III
TCGA-D5-6535	colon	female	80	N1	T3	0	1.26027	M1	Stage III
TCGA-BM-6198	rectume	male	73	N1	T3	0	1.76986	--	Stage III
TCGA-EI-6513	rectume	male	59	N1	T3	0	1.36164	M0	Stage III
TCGA-AA-3860	colon	female	53	N1	T3	0	2.58904	M0	Stage III
TCGA-AG-3893	colon	male	74	N1	T3	0	2.91781	M0	Stage III
TCGA-AA-3955	colon	male	38	N2	T2	0	1.74795	M0	Stage III
TCGA-G4-6322	colon	male	65	N1	T3	0	2.16986	M1	Stage III
TCGA-RU-A8FL	colon	male	51	N2	T3	0	3.22466	M1	Stage III
TCGA-F4-6459	colon	female	61	N2	T3	1	0.717808	M0	Stage III
TCGA-AZ-4615	colon	male	84	N1	T3	0	2.74521	M0	Stage III
TCGA-CK-4950	colon	female	68	N1	T3	0	7.12055	M0	Stage III
TCGA-G5-6235	colon	male	72	N1	T3	0	4.64658	M1	Stage III
TCGA-NH-A50V	colon	male	69	N2	T3	0	1.61096	M0	Stage III
TCGA-CM-6680	colon	female	78	N2	T3	0	1.00274	M0	Stage III
TCGA-AA-3949	colon	female	87	N1	T3	0	2.16712	M0	Stage III
TCGA-EI-6511	rectume	male	52	N1	T3	0	1.32055	M0	Stage III
TCGA-A6-5657	colon	male	65	N1	T3	0	2.63562	M0	Stage III
TCGA-G4-6309	colon	female	40	N1	T3	0	7.12329	M0	Stage III
TCGA-AG-3885	rectume	female	71	N1	T3	0	1.49589	M0	Stage III
TCGA-AG-A00C	rectume	female	49	N1	T3	0	0.50137	M0	Stage III
TCGA-AA-A00O	colon	female	83	N2	T3	0	2.25205	M0	Stage III
TCGA-AA-3848	colon	female	82	N2	T3	1	0.838356	M0	Stage III
TCGA-AA-3562	colon	male	82	N2	T3	0	1.66575	M0	Stage III
TCGA-DM-A288	colon	male	68	N2	T3	1	1.16986	M0	Stage III
TCGA-AG-3600	colon	male	62	N2	T3	0	0.50411	M0	Stage III
TCGA-AF-3911	rectume	male	48	N2	T3	0	3.14521	M1	Stage III
TCGA-G4-6299	colon	male	69	N2	T3	0	6.2137	M0	Stage III
TCGA-AA-3552	colon	male	85	N2	T3	1	1.08493	M0	Stage III
TCGA-F4-6461	colon	female	41	N2	T4	1	0.926027	M0	Stage III
TCGA-AA-3560	colon	female	72	N2	T3	0	1.66575	M0	Stage III
TCGA-AA-3548	colon	female	71	N2	T3	0	2.83288	M0	Stage III
TCGA-QG-A5YV	colon	female	64	N1	T4	0	3.56438	M1	Stage III
TCGA-AF-2690	rectume	female	76	N2	T3	1	1.43562	M0	Stage III
TCGA-AA-3844	colon	female	78	N2	T3	0	1.24384	M0	Stage III
TCGA-A6-3807	colon	female	53	N2	T3	0	2.88767	M0	Stage III
TCGA-CK-4952	colon	female	48	N2	T4	0	1.30137	M0	Stage III
TCGA-DM-A1HA	colon	male	82	N2	T3	0	7.12329	M0	Stage III
TCGA-D5-6931	colon	male	77	N2	T4	0	1	M0	Stage III
TCGA-AG-3999	colon	female	61	N2	T3	0	2.33699	M0	Stage III
TCGA-AA-A00F	colon	male	66	N2	T3	0	2.83562	M0	Stage III
TCGA-AY-4070	colon	female	50	N2	T3	1	1.3589	M0	Stage III
TCGA-CL-5917	colon	female	71	N2	T3	0	6.50959	M1	Stage III
TCGA-AG-3609	colon	female	65	N2	T3	0	1.66575	M0	Stage III
TCGA-F5-6813	colon	male	70	N2	T4	1	1.63836	M0	Stage III
TCGA-DM-A28A	colon	male	78	N2	T3	1	2.20548	M0	Stage III
TCGA-AA-3542	colon	male	69	N2	T3	0	1.08219	M0	Stage III
TCGA-AA-A01K	colon	female	74	N2	T3	0	2.58356	M0	Stage III
TCGA-DM-A28H	colon	male	50	N2	T3	0	9.75616	M0	Stage III
TCGA-NH-A6GA	colon	male	58	N2	T4	1	0.827397	M1	Stage III
TCGA-DY-A1DF	colon	female	73	N2	T3	1	2.01096	M0	Stage III
TCGA-DM-A0XF	colon	female	68	N2	T3	1	3.18356	M0	Stage III
TCGA-F5-6464	colon	female	77	N2	T4	1	0.830137	M0	Stage III
TCGA-AA-3952	colon	male	68	N2	T3	1	0.167123	M0	Stage III
TCGA-A6-5664	colon	male	80	N2	T4	0	1.8411	M1	Stage III
TCGA-A6-5660	colon	male	73	N2	T3	0	2.43288	M0	Stage III
TCGA-AF-A56L	colon	female	48	N2	T3	0	5.49863	M0	Stage III
TCGA-EI-6509	rectume	male	53	N2	T3	0	1.41644	M0	Stage III
TCGA-F4-6807	colon	female	51	N2	T3	0	3.5863	M0	Stage III
TCGA-QG-A5YW	colon	female	55	N2	T3	0	2.45479	M1	Stage III
TCGA-A6-A565	colon	female	34	N2	T3	1	1.35342	M1	Stage III
TCGA-AA-A01D	colon	female	47	N2	T3	1	0.915068	M0	Stage III
TCGA-AH-6643	colon	male	50	N2	T3	1	3.6	M0	Stage III
TCGA-F4-6704	colon	male	60	N2	T3	0	0.128767	M1	Stage III
TCGA-AD-6965	colon	male	62	N2	T4	0	2.20548	M0	Stage III
TCGA-CM-6167	colon	female	57	N2	T3	0	1.24932	M0	Stage III
TCGA-DM-A1DA	colon	female	71	N2	T3	1	0.624658	M0	Stage III
TCGA-NH-A6GB	colon	female	71	N2	T3	0	1.30411	M1	Stage III
TCGA-AF-2687	colon	male	57	N2	T3	0	3.90959	M0	Stage III
TCGA-AD-6899	colon	male	84	N2	T4	1	0.482192	M1	Stage III
TCGA-AF-3913	colon	male	60	N1	T3	1	0.865753	M1	Stage IV
TCGA-AA-A02K	colon	male	50	N2	T4	1	1.16712	M1	Stage IV
TCGA-AG-A01N	rectume	female	68	N0	T2	0	2.58356	M1	Stage IV
TCGA-5M-AAT4	colon	male	74	N0	T3	1	0.134247	M1	Stage IV
TCGA-AG-A02G	rectume	male	66	N1	T2	1	3.24658	M1	Stage IV
TCGA-G4-6303	colon	female	54	N1	T3	1	5.48767	M1	Stage IV
TCGA-EI-7002	rectume	male	58	N2	T3	0	0.99726	M1	Stage IV
TCGA-AA-3688	colon	male	80	N1	T3	0	1.58356	M1	Stage IV
TCGA-AA-A02E	colon	female	82	N1	T3	1	0.246575	M1	Stage IV
TCGA-AA-3869	colon	male	76	N2	T4	1	2.25205	M1	Stage IV
TCGA-AG-A023	rectume	female	62	N2	T4	1	4.33151	M1	Stage IV
TCGA-G4-6294	colon	male	75	N1	T3	1	2.35068	M1	Stage IV
TCGA-A6-2671	colon	male	85	N2	T3	1	3.64658	M1	Stage IV
TCGA-EI-6885	rectume	female	57	N1	T3	0	1.13699	M1	Stage IV
TCGA-AA-3713	colon	male	68	N0	T3	0	1.5863	M1	Stage IV
TCGA-AG-3583	colon	male	66	N2	T3	1	1.67123	M1	Stage IV
TCGA-G4-6297	colon	female	55	N2	T3	0	6.86575	M1	Stage IV
TCGA-D5-6929	colon	female	49	N1	T3	0	1.11781	M1	Stage IV
TCGA-AZ-6607	colon	male	69	N2	T4	1	0.265753	M1	Stage IV
TCGA-AA-3494	colon	male	55	N0	T3	0	0.0849315	M1	Stage IV
TCGA-AA-A02H	colon	female	74	N2	T3	1	0.167123	M1	Stage IV
TCGA-AG-4021	rectume	female	84	N2	T3	1	0.331507	M1	Stage IV
TCGA-AA-3488	colon	male	58	N2	T3	1	0.419178	M1	Stage IV
TCGA-AG-3731	rectume	male	65	N1	T3	0	3.08493	M1	Stage IV
TCGA-AA-A02J	colon	female	70	N0	T3	1	0.419178	M1	Stage IV
TCGA-A6-2682	colon	male	70	N1	T4	1	1.16164	M1	Stage IV
TCGA-AA-3930	colon	male	66	N2	T3	1	0.167123	M1	Stage IV
TCGA-A6-A567	colon	male	56	N1	T3	1	5.15342	M1	Stage IV
TCGA-AG-4005	rectume	male	64	N2	T3	0	1.16986	M1	Stage IV
TCGA-CK-6748	colon	female	45	N1	T3	0	0.167123	M1	Stage IV
TCGA-AG-4007	colon	male	87	N2	T4	0	0.0849315	M1	Stage IV
TCGA-AA-3972	colon	male	72	N1	T3	0	4.24932	M1	Stage IV
TCGA-DM-A285	colon	female	71	N2	T3	1	0.490411	M1	Stage IV
TCGA-CI-6619	rectume	male	41	N1	T3	0	0.50411	M1	Stage IV
TCGA-AG-A016	rectume	male	55	N2	T3	0	0.756164	M1	Stage IV
TCGA-AA-3696	colon	female	75	N1	T3	1	0.419178	M1	Stage IV
TCGA-G4-6314	colon	female	76	N2	T3	0	2.99452	M1	Stage IV
TCGA-AZ-6600	colon	male	64	N1	T4	1	1.00822	M1	Stage IV
TCGA-AG-3584	rectume	male	60	N2	T3	1	2	M1	Stage IV
TCGA-AA-3692	colon	female	47	N2	T3	1	3	M1	Stage IV
TCGA-AA-3870	colon	female	71	N2	T3	0	2.49863	M1	Stage IV
TCGA-AZ-4323	colon	male	37	N2	T4	1	0.117808	M1	Stage IV
TCGA-AZ-6606	colon	male	81	N2	T4	1	0.978082	M1	Stage IV
TCGA-NH-A8F8	colon	male	79	N2	T4	1	1.4	M1	Stage IV
TCGA-G4-6315	colon	male	66	N1	T3	0	5.1589	M1	Stage IV
TCGA-AA-3679	colon	male	59	N2	T3	0	1.25205	M1	Stage IV
TCGA-AF-6672	colon	male	43	N2	T4	0	2.04932	M1	Stage IV
TCGA-AA-3989	colon	male	84	N2	T3	1	0.663014	M1	Stage IV
TCGA-AA-3867	colon	male	74	N2	T3	0	2.00274	M1	Stage IV
TCGA-AA-3662	colon	female	80	N2	T4	0	0.50411	M1	Stage IV
TCGA-AG-3582	colon	male	75	N1	T3	1	3.00274	M1	Stage IV
TCGA-AA-A02F	colon	female	68	N1	T3	0	3.33151	M1	Stage IV
TCGA-AZ-4616	colon	female	82	N2	T3	1	0.427397	M1	Stage IV
TCGA-AA-3973	colon	male	69	N1	T4	0	1.08767	M1	Stage IV
TCGA-5M-AAT6	colon	female	40	N2	T4	1	0.794521	M1	Stage IV
TCGA-AA-3680	colon	female	67	N2	T4	1	0.917808	M1	Stage IV
TCGA-A6-2683	colon	female	57	N0	T4	1	1.38082	M1	Stage IV
TCGA-AY-5543	colon	female	65	N1	T3	0	2.75068	M1	Stage IV
TCGA-CM-5868	colon	female	59	N1	T4	0	1.41918	M1	Stage IV
TCGA-CM-5862	colon	male	80	N1	T3	1	0.419178	M1	Stage IV
TCGA-A6-6142	colon	female	56	N1	T3	0	2.09041	M1	Stage IV
TCGA-AZ-4614	colon	female	71	N1	T4	1	0.471233	M1	Stage IV
TCGA-CM-4747	colon	male	47	N1	T4	0	2.08493	M1	Stage IV
TCGA-AA-3941	colon	female	84	N1	T4	0	2	M1	Stage IV
TCGA-A6-6648	colon	male	56	N0	T3	0	2.09863	M1	Stage IV
TCGA-DY-A1DG	rectume	male	75	N1	T3	1	4.29041	M1	Stage IV
TCGA-A6-5662	colon	male	46	N2	T3	0	1.96712	M1	Stage IV
TCGA-A6-6652	colon	male	59	N0	T3	0	2.05753	M1	Stage IV
TCGA-NH-A50U	colon	male	42	N0	T4	1	0.915068	M1	Stage IV
TCGA-CM-6678	colon	female	63	N1	T4	0	0.917808	M1	Stage IV
TCGA-DC-6681	colon	female	70	N2	T3	0	2.16438	M1	Stage IV
TCGA-CI-6620	rectume	female	41	N1	T3	0	2.76438	M1	Stage IV
TCGA-AY-A8YK	colon	male	44	N2	T3	0	1.56986	M1	Stage IV
TCGA-AZ-4684	colon	male	49	N2	T3	0	5.41644	M1	Stage IV
TCGA-DC-6156	colon	male	62	N2	T4	0	2.58356	M1	Stage IV
TCGA-DC-6154	colon	female	57	N2	T4	0	1	M1	Stage IV
TCGA-AF-4110	rectume	male	77	N2	T4	0	2.49863	M1	Stage IV
TCGA-AZ-4682	colon	male	61	N0	T3	1	1.86301	M1	Stage IV
TCGA-F4-6809	colon	female	52	N1	T3	1	1.10411	M1	Stage IV
TCGA-F5-6702	colon	male	71	N1	T3	1	2.38082	M1	Stage IV
TCGA-NH-A6GC	colon	female	66	N1	T4	0	1.06575	M1	Stage IV
TCGA-CM-6675	colon	male	35	N2	T3	0	1.08767	M1	Stage IV

## Sheet: GSE38832
sample	OS (year)	vital_status
GSM950411	0.130833	1
GSM950412	1.46667	1
GSM950413	1.05583	1
GSM950414	0.569167	1
GSM950415	2.71083	1
GSM950416	1.34167	1
GSM950417	0.0358333	0
GSM950418	7.03583	0
GSM950419	3.6525	0
GSM950420	6.75833	0
GSM950421	1.1525	1
GSM950422	9.0475	0
GSM950423	2.3	0
GSM950424	3.45583	0
GSM950425	3.41667	0
GSM950426	4.5	0
GSM950427	1.06917	1
GSM950428	0.2975	0
GSM950429	9.06083	0
GSM950430	3.85	0
GSM950431	5.88333	0
GSM950432	8.8	0
GSM950433	5.76417	1
GSM950434	7.13583	0
GSM950435	7.91917	0
GSM950436	4.55833	0
GSM950437	7.6975	0
GSM950438	4.01917	1
GSM950439	4.76667	0
GSM950440	8.44167	0
GSM950441	8.1275	0
GSM950442	8.925	0
GSM950443	4.53917	0
GSM950444	6.98083	0
GSM950445	2.91667	0
GSM950446	2.5775	0
GSM950447	1.21917	0
GSM950448	1.01417	0
GSM950449	0.025	0
GSM950450	2.5275	0
GSM950451	0.710833	1
GSM950452	1.59167	0
GSM950453	2.61417	0
GSM950454	0.9525	0
GSM950455	1.9025	0
GSM950456	0.0808333	1
GSM950457	2.23333	0
GSM950458	2.25833	0
GSM950459	1.73083	0
GSM950460	5.29417	0
GSM950461	3.0975	0
GSM950462	3.3725	0
GSM950463	0.614167	0
GSM950464	0.789167	1
GSM950465	2.06917	0
GSM950466	3	1
GSM950467	3.08333	0
GSM950468	0.319167	0
GSM950469	1.15583	0
GSM950470	2.09167	0
GSM950471	9.20833	0
GSM950472	2.61083	0
GSM950473	3.01083	0
GSM950474	3.5725	0
GSM950475	4.59167	0
GSM950476	4.91917	0
GSM950477	1.8025	0
GSM950478	3.0025	0
GSM950479	1.73583	0
GSM950480	1.08083	0
GSM950481	4.7	0
GSM950482	1.35	1
GSM950483	2.56667	0
GSM950484	1.7025	0
GSM950485	1.6475	0
GSM950486	1.50583	0
GSM950487	1.76417	0
GSM950488	1.61417	0
GSM950489	3.33917	0
GSM950490	4.41917	0
GSM950491	0.0916667	1
GSM950492	3.725	0
GSM950493	1.5	1
GSM950494	1.06417	1
GSM950495	0.766667	0
GSM950496	2.0275	0
GSM950497	0.360833	0
GSM950498	4.7025	0
GSM950499	2.00833	0
GSM950500	1.69417	0
GSM950501	0.0975	0
GSM950502	0.169167	1
GSM950503	4.125	0
GSM950504	2.9475	0
GSM950505	0.9525	0
GSM950506	0.7025	0
GSM950507	0.8	0
GSM950508	3.41417	1
GSM950509	4.51417	0
GSM950510	0.683333	1
GSM950511	0.2975	1
GSM950512	6.6975	0
GSM950513	7.91917	0
GSM950514	4.18083	0
GSM950515	2.56667	1
GSM950516	7.43083	0
GSM950517	4.33917	0
GSM950518	0.433333	1
GSM950519	7.01667	0
GSM950520	9.28333	0
GSM950521	0.6525	0
GSM950522	7.95583	0
GSM950523	8.8725	0
GSM950524	0.533333	1
GSM950525	7.70583	0
GSM950526	7.73083	1
GSM950527	4.08333	1
GSM950528	7.68333	0
GSM950529	7.65	0
GSM950530	1.95	1
GSM950531	1.7975	0
GSM950532	2.75583	0

## Sheet: GSE17537
sample	OS (year)	vital_status
GSM437270	4.50411	0
GSM437271	5.32603	0
GSM437272	3.85753	1
GSM437273	5.00274	0
GSM437274	4.02192	1
GSM437275	5.00274	0
GSM437276	5.04658	0
GSM437277	4.75616	0
GSM437278	4.65479	0
GSM437279	5.40548	0
GSM437280	4.56164	0
GSM437281	4.83014	0
GSM437282	4.76986	0
GSM437283	4.98082	0
GSM437284	5.2	0
GSM437285	4.54247	0
GSM437286	0.30137	1
GSM437287	4.12055	0
GSM437288	5.34795	0
GSM437289	4.18356	0
GSM437290	2.56986	1
GSM437291	4.85479	0
GSM437292	3.41644	1
GSM437293	0.679452	1
GSM437294	4.34247	0
GSM437295	0.435616	1
GSM437296	9.29041	0
GSM437297	0.652055	1
GSM437298	5.71781	0
GSM437299	5.67123	0
GSM437300	4.17808	0
GSM437301	5.90411	0
GSM437302	6.19178	0
GSM437303	3.87123	0
GSM437304	6.39726	0
GSM437305	1.95068	1
GSM437306	1.80274	1
GSM437307	2.7589	1
GSM437308	5.76438	0
GSM437309	3.91507	0
GSM437310	4.43836	0
GSM437311	4.51507	0
GSM437312	3.38904	0
GSM437313	3.39452	0
GSM437314	1.15342	1
GSM437315	5.87123	0
GSM437316	3	1
GSM437317	0.128767	1
GSM437318	1.47123	1
GSM437319	1.05479	1
GSM437320	0.575342	1
GSM437321	2.70959	1
GSM437322	1.34521	1
GSM437323	0.0356164	1
GSM437324	3.45205	0

## Sheet: IMvigor210
sample	Best Confirmed Overall Response	binaryResponse	Immune phenotype	Sex	OS (year)	vital_status	TCGA Subtype
SAMf2ce197162ce	NE	NA	NA	M	1.577	1	IV
SAM698d8d76b934	NE	NA	excluded	F	0.427105	1	IV
SAMc1b27bc16435	PR	CR/PR	excluded	M	24.1807	0	I
SAM85e41e7f33f9	NE	NA	inflamed	M	0.62423	1	IV
SAMf275eb859a39	PR	CR/PR	excluded	M	24.4764	0	I
SAM7f0d9cc7f001	PD	SD/PD	excluded	M	4.63244	1	II
SAM4305ab968b90	PD	SD/PD	desert	M	1.41273	1	I
SAMcf018fee2acd	PD	SD/PD	excluded	M	16.23	1	I
SAMb2f1d0e54ece	PR	CR/PR	desert	M	11.4004	1	IV
SAMcc4675f394a1	PD	SD/PD	NA	M	3.12115	1	I
SAM49f9b2e57aa5	PD	SD/PD	excluded	M	7.45791	1	I
SAM2e7aa8fa0ab3	PD	SD/PD	excluded	M	7.72074	1	II
SAMd0e47be700b0	NE	NA	desert	M	0.887064	1	II
SAMdf3e42c8672a	PD	SD/PD	inflamed	M	7.32649	1	III
SAMd027124354ce	CR	CR/PR	desert	F	23.5236	0	III
SAM36d87392593b	SD	SD/PD	excluded	M	23.6879	0	III
SAM4edbe45817b3	NE	NA	inflamed	M	1.05133	1	III
SAM36a9225b0222	SD	SD/PD	inflamed	M	23.8193	0	IV
SAMe7bf6c015192	PD	SD/PD	inflamed	M	3.12115	1	III
SAM6dd7ad1d797d	PD	SD/PD	NA	M	19.2854	1	III
SAMc0d625a50eb8	SD	SD/PD	desert	F	13.2731	1	I
SAM18039827e1b9	PD	SD/PD	desert	M	1.47844	1	II
SAM681e4bf7cf85	PR	CR/PR	excluded	M	23.3922	0	I
SAMc692536a795a	PD	SD/PD	desert	M	5.65092	1	II
SAM9a2cf3c06fb3	PD	SD/PD	inflamed	M	5.65092	1	II
SAM557dde1b9f3e	PD	SD/PD	excluded	M	6.70226	1	I
SAMb8f13a0525a6	NE	NA	excluded	M	2.69405	1	IV
SAM23aa15d4a0b0	PD	SD/PD	excluded	F	5.71663	1	II
SAM468a9e1dc821	PD	SD/PD	desert	M	3.8768	1	IV
SAM81b71522417a	PD	SD/PD	NA	F	2.13552	1	I
SAM6cb230f208a8	PR	CR/PR	desert	M	23.2279	0	I
SAM0684af734db1	PR	CR/PR	NA	F	23.2608	0	I
SAMb963dda93cfd	PD	SD/PD	excluded	M	2.75975	1	IV
SAMa9ca8536d2b1	SD	SD/PD	NA	M	21.848	0	III
SAM9fb814c22bdb	SD	SD/PD	desert	F	19.1211	1	III
SAMbcbc7957c264	PD	SD/PD	desert	M	4.17248	1	I
SAM7fb6987514a4	PD	SD/PD	excluded	M	22.8337	0	III
SAM63405b04ab2d	PD	SD/PD	NA	M	6.80082	1	II
SAM18bc1078bc15	PD	SD/PD	NA	M	6.89938	1	II
SAM7d2dfba6cd84	SD	SD/PD	inflamed	M	12.7146	1	IV
SAMd1bd63734394	PD	SD/PD	NA	M	1.9384	1	III
SAMe9ae8beb82fa	PD	SD/PD	desert	M	5.48665	1	III
SAMb0a83e5fbde9	SD	SD/PD	NA	M	23.3265	0	I
SAMba7176afe070	PD	SD/PD	excluded	F	3.44969	0	I
SAMae1690469964	SD	SD/PD	NA	M	21.1581	1	I
SAMbe83eae4026e	PD	SD/PD	excluded	F	2.7269	1	I
SAMe5bc41772bc9	PD	SD/PD	excluded	M	6.11088	1	I
SAM23095936e611	PD	SD/PD	desert	F	2.23409	1	I
SAM7114d99032ec	PD	SD/PD	NA	M	10.8419	1	I
SAMd215b503f99a	SD	SD/PD	NA	M	1.70842	0	I
SAMdb3f50c9129c	PD	SD/PD	excluded	M	15.8029	1	IV
SAMbf1a3ae828e6	CR	CR/PR	excluded	M	20.731	0	II
SAM52e3fa3ad574	PD	SD/PD	NA	M	7.95072	1	II
SAMd4c0837b0997	PD	SD/PD	excluded	M	5.38809	1	III
SAM9cafb905b36a	PD	SD/PD	inflamed	M	7.62218	1	IV
SAM3f2033c90438	NE	NA	inflamed	M	0.821355	1	II
SAM032c642382a7	PD	SD/PD	inflamed	F	2.49692	1	IV
SAM5ffd7e4cd794	NE	NA	NA	M	1.21561	1	I
SAMb419a8fcbfcd	PR	CR/PR	excluded	M	22.7351	0	IV
SAM8884fe446d20	PR	CR/PR	inflamed	M	23.1622	0	III
SAM17c45bf16bb6	NE	NA	excluded	M	2.69405	1	I
SAM2070b416069c	SD	SD/PD	excluded	M	8.01643	1	I
SAM0ce9c983b20f	PD	SD/PD	excluded	M	6.6037	1	III
SAMa1e62d323e1d	SD	SD/PD	inflamed	F	10.5791	1	II
SAM61baf919bb01	SD	SD/PD	desert	F	15.6057	1	I
SAM97a00e0929fb	PR	CR/PR	excluded	M	12.7146	0	II
SAM2f228939632f	PD	SD/PD	excluded	F	7.88501	1	IV
SAM9539a4f19ebc	SD	SD/PD	desert	M	7.95072	1	I
SAM36851bc8b9ae	SD	SD/PD	excluded	M	3.54825	1	I
SAM297c0301e861	PD	SD/PD	excluded	M	8.08214	1	IV
SAM1fa6bcb7fc48	PD	SD/PD	inflamed	M	22.7351	0	I
SAM075e037d95bc	PR	CR/PR	excluded	M	21.3224	0	I
SAM6d2ae0c39b96	PD	SD/PD	excluded	M	22.1109	0	I
SAMcabb6d58ff55	SD	SD/PD	inflamed	F	20.271	0	IV
SAM716f54e468f4	SD	SD/PD	NA	M	21.191	0	II
SAMeff2ce356ccb	PD	SD/PD	desert	M	8.08214	1	I
SAM110501d0eedb	PD	SD/PD	desert	M	4.27105	1	II
SAM2e9ac0b1b250	CR	CR/PR	NA	M	22.1437	0	IV
SAMc0ef41aa6c8b	PD	SD/PD	desert	M	9.56057	1	I
SAMd636e3461955	PD	SD/PD	inflamed	M	10.4805	1	IV
SAMe712352fb82a	PR	CR/PR	desert	M	22.1109	0	II
SAM30b5c6c54cf7	CR	CR/PR	excluded	F	9.26489	1	IV
SAMd98bac0a070f	PD	SD/PD	desert	M	2.06982	1	III
SAM8e8ef2368dfa	PD	SD/PD	desert	M	4.50103	1	IV
SAM08cce2fa88f2	SD	SD/PD	excluded	F	22.1109	0	I
SAMb4c7a001537d	PD	SD/PD	inflamed	M	3.18686	1	I
SAMfd947610629d	PD	SD/PD	desert	M	9.03491	1	I
SAM943df5cf15df	PD	SD/PD	desert	M	2.13552	1	III
SAM31f41dd0d6ca	SD	SD/PD	NA	F	8.27926	1	I
SAMb3c02294aba7	PR	CR/PR	desert	M	22.4066	0	II
SAM39eb94fa504d	PD	SD/PD	excluded	M	17.9055	1	III
SAM62fb1388c871	PD	SD/PD	NA	F	22.5051	0	IV
SAMc0da5d48686d	PD	SD/PD	desert	M	9.49487	1	IV
SAMe7bcab05402e	SD	SD/PD	NA	M	7.91786	1	I
SAM2570ff4aae6e	PR	CR/PR	inflamed	F	22.3737	0	III
SAM2dc3f04e45e9	PD	SD/PD	inflamed	M	10.1848	1	II
SAM9448d858692c	NE	NA	inflamed	M	2.03696	1	II
SAM4501e41e4751	PD	SD/PD	excluded	M	1.11704	1	III
SAM714285adf612	NE	NA	inflamed	M	0.62423	1	IV
SAM5b57e47fdcb3	PD	SD/PD	NA	F	3.84394	1	I
SAMae4da274eded	PD	SD/PD	NA	F	4.99384	1	II
SAMd35318127278	CR	CR/PR	excluded	M	21.5852	0	II
SAMa913c6139ec8	SD	SD/PD	excluded	M	5.12526	1	II
SAM75142fcab9df	PD	SD/PD	excluded	F	11.9261	1	I
SAMd697ba701077	SD	SD/PD	excluded	F	21.1581	1	II
SAM166a419a4e5a	PD	SD/PD	excluded	M	5.38809	1	IV
SAM025b45c27e05	PD	SD/PD	desert	M	8.77207	1	III
SAMe07c4560772d	PD	SD/PD	desert	F	2.10267	0	I
SAM2dc578e0165f	NE	NA	excluded	M	1.97125	1	IV
SAM3785587846ce	NE	NA	NA	F	7.06366	1	I
SAM560f23d6a3ad	CR	CR/PR	inflamed	M	21.3881	0	IV
SAM52500cabdd36	SD	SD/PD	excluded	F	20.4682	0	II
SAM14df63a65411	PR	CR/PR	excluded	F	21.4209	0	III
SAMf3a9bce50099	PD	SD/PD	excluded	F	2.10267	0	II
SAMffa5c7cad0e5	PR	CR/PR	desert	M	15.54	1	IV
SAMdab9ca8fb5de	PD	SD/PD	excluded	M	0.197125	0	I
SAM34430ef08e5b	PD	SD/PD	NA	M	18.1684	0	IV
SAM4b0175e8db6e	PD	SD/PD	desert	M	2.06982	1	I
SAMf28c01545593	SD	SD/PD	desert	M	6.40657	1	I
SAMaec7380f9ab0	PR	CR/PR	excluded	M	20.8624	0	IV
SAMaf7578d55754	NE	NA	excluded	F	0.229979	1	II
SAMbd8ee73983b8	NE	NA	excluded	M	0.854209	1	II
SAMe94c30c30616	SD	SD/PD	excluded	M	15.3758	1	I
SAM54e58f1b0230	PD	SD/PD	desert	M	4.36961	1	I
SAM5e3bae090b8c	PD	SD/PD	excluded	M	6.73511	1	I
SAM3cb94b0d5297	PD	SD/PD	excluded	M	5.05955	1	IV
SAM61b9d4d84c64	SD	SD/PD	inflamed	M	21.3881	0	I
SAM8a42c0d59187	NE	NA	NA	M	2.82546	1	III
SAMcb132b0cdd2c	PD	SD/PD	desert	M	2.52977	1	II
SAMe97af0feefdf	PD	SD/PD	excluded	F	11.1047	1	I
SAMee3844cc0b9f	PD	SD/PD	NA	M	3.21971	1	I
SAM73b653ae20d1	NE	NA	inflamed	F	1.80698	1	III
SAMdcae54fcd7fa	SD	SD/PD	excluded	M	6.2423	1	II
SAMdad5c29dc105	PD	SD/PD	excluded	M	2.43121	1	II
SAMa424c75831b4	PD	SD/PD	NA	M	3.54825	1	II
SAM28687037e4ff	SD	SD/PD	inflamed	M	21.5852	0	III
SAMe50d15fde368	PR	CR/PR	desert	F	18.8912	0	I
SAM45c8e6412c66	PD	SD/PD	inflamed	M	3.48255	1	III
SAM8533e5e261d6	PR	CR/PR	desert	M	12.8131	1	I
SAMaaf505c36f93	PR	CR/PR	excluded	M	20.5667	0	I
SAM73663ee4a96e	CR	CR/PR	excluded	M	21.2567	0	I
SAM0bdb3428bd13	PD	SD/PD	NA	F	2.23409	1	II
SAM3330c03fdf00	PD	SD/PD	NA	M	19.1869	0	IV
SAM0a7c2091dd56	PD	SD/PD	excluded	M	2.62834	1	III
SAM7bff231634e9	SD	SD/PD	NA	M	10.2505	1	III
SAM5d1dfd5207f5	PD	SD/PD	NA	M	10.9076	1	I
SAMeb587a68006b	SD	SD/PD	NA	M	20.6982	0	II
SAM99a46b9eec27	PD	SD/PD	excluded	M	3.61396	1	I
SAM1ac4e3dee297	PD	SD/PD	excluded	M	5.51951	1	I
SAM553c3c35b847	PD	SD/PD	NA	F	6.70226	1	IV
SAM3e04eb914f3d	PR	CR/PR	excluded	M	17.2813	0	I
SAMc2a1820d4e6b	CR	CR/PR	excluded	M	20.731	0	I
SAM822b226466a1	SD	SD/PD	desert	M	17.2813	0	I
SAMabc151b01ea3	PD	SD/PD	excluded	F	0.558522	1	IV
SAMe1eb5d988760	CR	CR/PR	inflamed	M	21.0595	0	I
SAMe3210d3632b4	PD	SD/PD	inflamed	F	2.16838	1	III
SAMb15ad09d6e24	PD	SD/PD	excluded	F	3.8768	1	IV
SAM7893196e0e89	PD	SD/PD	NA	M	2.66119	1	III
SAM3f446449bf81	NE	NA	inflamed	M	0.755647	1	I
SAM961d04c42bd9	PD	SD/PD	excluded	M	5.8809	1	I
SAMb0d11db9aa79	PD	SD/PD	inflamed	F	10.5462	1	I
SAM19fec8f3b3bd	PD	SD/PD	excluded	M	9.88912	1	III
SAM6083aac8db99	PR	CR/PR	inflamed	M	20.6324	0	II
SAM7ee2b6e4d6b3	NE	NA	excluded	M	1.70842	1	I
SAMa90d73f8d891	PD	SD/PD	NA	M	1.01848	1	III
SAMaff272833538	NE	NA	excluded	M	2.13552	1	I
SAM415f36ad349e	PD	SD/PD	excluded	M	17.9713	1	IV
SAM7c67b05aa109	SD	SD/PD	NA	F	8.24641	1	I
SAMad83c9c53537	PD	SD/PD	NA	M	14.9815	0	I
SAM3e8baff50d7a	SD	SD/PD	desert	M	6.96509	1	II
SAM3ee5dcd894f0	PD	SD/PD	desert	M	8.70637	1	I
SAM8a1b0e02ee42	CR	CR/PR	desert	M	20.5667	0	II
SAMd7d57ee3a863	CR	CR/PR	inflamed	M	20.271	0	IV
SAMeb29625f76a5	PD	SD/PD	excluded	M	3.12115	1	I
SAM563d6233dfa2	PD	SD/PD	NA	M	2.13552	1	IV
SAM4581bac493af	NE	NA	NA	M	20.0411	0	II
SAMa1871f491b02	PD	SD/PD	desert	F	1.74127	1	I
SAM30cf07d4874f	SD	SD/PD	excluded	M	11.6632	1	II
SAM31291c256373	NE	NA	inflamed	M	1.1499	1	II
SAMd135d5867fe3	PD	SD/PD	excluded	M	3.61396	1	IV
SAM9e11ec6bea80	SD	SD/PD	inflamed	M	15.4086	1	IV
SAM065890737112	CR	CR/PR	inflamed	M	20.0739	0	II
SAMb470eb8f04be	CR	CR/PR	excluded	M	20.0739	0	I
SAM675a12a09c15	PD	SD/PD	desert	M	2.89117	1	I
SAM1e9c4d1d39ae	PD	SD/PD	inflamed	F	12.4189	1	II
SAM5a2347c0498a	SD	SD/PD	desert	M	4.89528	1	II
SAM0571f17f4045	SD	SD/PD	excluded	F	4.53388	1	II
SAM4b7ea015fd9e	PD	SD/PD	excluded	F	13.2731	1	I
SAM9306c5c92444	PD	SD/PD	inflamed	M	15.4415	0	II
SAMb15ac6e4c4ef	PR	CR/PR	NA	M	20.0082	0	II
SAM28e6031ac18b	SD	SD/PD	desert	M	9.23203	1	I
SAMd86389d0d768	PD	SD/PD	desert	M	2.20123	1	I
SAM63b2189c36d7	PD	SD/PD	desert	M	3.97536	1	I
SAM18be5b395318	PD	SD/PD	excluded	M	9.00205	1	IV
SAM0d855cff64e6	PD	SD/PD	desert	F	2.85832	1	IV
SAM6cbc10abddb0	PD	SD/PD	inflamed	M	5.94661	1	III
SAMdee1011782cd	PD	SD/PD	NA	M	3.90965	1	I
SAMe9475f77504b	SD	SD/PD	excluded	M	18.6612	0	IV
SAMa535fcdf18a0	PR	CR/PR	NA	M	17.2813	0	I
SAM7746b76437e6	NE	NA	desert	M	2.82546	1	I
SAM548551ef782c	PR	CR/PR	desert	M	17.2813	0	IV
SAM203dcf14f927	CR	CR/PR	inflamed	M	19.3511	0	II
SAMe41b1e773582	PD	SD/PD	excluded	M	0.854209	1	III
SAM978a587b207e	PD	SD/PD	excluded	M	2.10267	1	II
SAM5234688806a7	PD	SD/PD	desert	M	5.8809	1	I
SAM2c9586161ce6	PD	SD/PD	desert	M	11.269	1	I
SAM76a431ba6ce1	PD	SD/PD	inflamed	M	14.1273	1	III
SAM7a9093b9c7e9	NE	NA	desert	M	1.80698	1	II
SAM8f2275c36e8c	SD	SD/PD	desert	M	20.731	0	I
SAMab8052a03398	SD	SD/PD	inflamed	M	13.306	1	III
SAMd3bd67996035	CR	CR/PR	excluded	M	20.8296	0	II
SAMfddc359e862b	NE	NA	excluded	F	1.9384	1	II
SAM753d4bb52dbe	SD	SD/PD	excluded	M	11.3676	1	I
SAMd3601288319e	CR	CR/PR	excluded	M	23.1294	0	II
SAM59f392864f5d	SD	SD/PD	excluded	M	17.7741	1	II
SAM26104d5adc89	SD	SD/PD	excluded	M	5.38809	1	III
SAMba1a34b5a060	PD	SD/PD	inflamed	M	12.846	1	III
SAM18a4dabbc557	PD	SD/PD	excluded	M	16.46	1	II
SAMfb7aec7cb0e2	PR	CR/PR	inflamed	M	22.538	0	IV
SAMfed609955db9	PD	SD/PD	desert	F	20.5667	0	I
SAMb8070b7937e7	SD	SD/PD	desert	M	21.0267	1	I
SAMf2aae1443f67	PD	SD/PD	desert	F	10.3491	1	III
SAM2bba8cb35e48	PD	SD/PD	excluded	M	10.4805	1	II
SAMcee0fa8c05b4	NE	NA	excluded	M	1.67556	1	II
SAM5c139c5c1c4f	PD	SD/PD	excluded	M	7.22793	1	III
SAMc1251c7bfee2	PR	CR/PR	excluded	M	21.6181	0	IV
SAM6780ed436b55	PD	SD/PD	inflamed	F	6.2423	1	III
SAM85f0a3ac1c45	PD	SD/PD	excluded	M	5.84805	1	III
SAM9d2494119c05	PD	SD/PD	NA	M	1.44559	1	I
SAM9410b866974a	SD	SD/PD	NA	M	6.73511	1	IV
SAM5d989c86255e	PD	SD/PD	desert	F	3.44969	1	III
SAM27299aed7681	PR	CR/PR	excluded	F	18.8583	0	I
SAM49d48750e294	PD	SD/PD	excluded	M	9.85626	1	II
SAMd43f8933066b	PR	CR/PR	inflamed	M	20.0082	0	II
SAM7aa01fc49a80	PD	SD/PD	excluded	M	2.13552	1	II
SAM0257bbbbd388	SD	SD/PD	excluded	M	15.6386	1	II
SAMc919aebc7fdd	PR	CR/PR	inflamed	M	20.731	0	IV
SAMa321770ac31c	PD	SD/PD	excluded	M	7.06366	0	II
SAM3894ac3956a5	PD	SD/PD	excluded	M	2.10267	0	I
SAM3779e979db6b	NE	NA	excluded	M	1.31417	1	I
SAM1c0ecfb3eb63	PD	SD/PD	excluded	F	5.84805	1	III
SAMbf91f27e7f9b	NE	NA	excluded	M	0.591376	1	I
SAMbcb07ba81cee	PD	SD/PD	excluded	M	2.52977	1	III
SAM9aa6a095a9d6	PD	SD/PD	excluded	M	8.83778	1	I
SAM957378bd907f	PD	SD/PD	excluded	M	2.23409	1	II
SAMf82bbdc267c8	PD	SD/PD	desert	M	3.12115	1	I
SAM2624229effe8	PD	SD/PD	excluded	M	2.56263	1	I
SAMd2492b2a31bb	PD	SD/PD	desert	F	7.85216	1	III
SAM670649e105b5	CR	CR/PR	excluded	F	22.078	0	I
SAM91c47b054ffb	PR	CR/PR	inflamed	M	17.0185	1	II
SAM491e341d5a82	NE	NA	desert	F	1.87269	1	II
SAM5fe7a81a39dd	PD	SD/PD	inflamed	M	17.0842	1	II
SAM29da928587ad	PD	SD/PD	desert	F	2.59548	1	III
SAM0a0f2bac4b20	PD	SD/PD	NA	M	1.18275	1	III
SAM8e469834acc1	PD	SD/PD	excluded	M	3.71253	1	I
SAM8e43e9caf307	NE	NA	excluded	F	0.492813	1	II
SAM99b1f6a9534e	NE	NA	excluded	F	0.492813	1	II
SAM12502d970c10	SD	SD/PD	inflamed	M	7.3922	1	I
SAM9681450bbc90	NE	NA	inflamed	M	4.96099	1	III
SAM7d7c54623618	PR	CR/PR	excluded	M	21.2238	0	II
SAM181b638b8248	PD	SD/PD	excluded	M	10.8747	1	IV
SAMbfdffb97c446	SD	SD/PD	excluded	F	6.70226	1	IV
SAM3b15b4c6311d	CR	CR/PR	inflamed	M	21.4538	0	III
SAM00b9e5c52da9	NE	NA	excluded	M	1.90554	1	III
SAM59b825252c0d	NE	NA	NA	M	0.525667	1	III
SAM1c8b086175ca	PD	SD/PD	excluded	M	20.7639	1	I
SAMeaa477a5384b	CR	CR/PR	inflamed	M	21.5852	0	I
SAM1dda30f1c5be	PD	SD/PD	desert	M	21.2567	0	II
SAM9eebdef2858a	NE	NA	excluded	F	0.821355	1	IV
SAM9daccafc18db	PD	SD/PD	desert	F	16.46	0	III
SAM2eb07dedf07f	PR	CR/PR	inflamed	M	20.501	0	II
SAM25510f300d79	CR	CR/PR	desert	M	20.6982	0	III
SAMbda79f955628	SD	SD/PD	inflamed	F	20.6324	0	II
SAM9b9d48b0b02c	NE	NA	inflamed	M	2.89117	1	II
SAMff41c4e8c08f	NE	NA	excluded	M	2.46407	1	I
SAMc97f35a29d16	NE	NA	desert	M	0.821355	0	II
SAM187e056d6a2a	PD	SD/PD	NA	M	2.29979	1	I
SAMbc8dc3a7b54e	PD	SD/PD	desert	F	14.7515	1	II
SAM7b40007f4aa4	PR	CR/PR	NA	F	21.6509	0	IV
SAM568ce160abd9	SD	SD/PD	NA	F	12.846	1	III
SAM14938611a2d3	PR	CR/PR	desert	M	21.4209	0	II
SAM1a87df750b9d	SD	SD/PD	excluded	M	5.38809	1	III
SAMae02629a97f7	PD	SD/PD	NA	F	3.25257	1	II
SAM47fc46c3d6be	SD	SD/PD	inflamed	M	18.7269	0	IV
SAM7829a341b9f3	PD	SD/PD	inflamed	M	3.8768	1	IV
SAM0f956e757453	PD	SD/PD	excluded	M	10.4148	1	II
SAMaf42c1541269	SD	SD/PD	inflamed	M	5.51951	0	II
SAM09c84ec0cf34	PD	SD/PD	inflamed	M	6.50513	1	I
SAM7538ad9ff524	SD	SD/PD	inflamed	F	19.1211	0	III
SAM95c70496ffb5	NE	NA	inflamed	F	0.361396	1	III
SAM7edacb3deb65	NE	NA	desert	M	18.0041	0	II
SAMb2e4a082541a	PD	SD/PD	NA	F	4.36961	1	IV
SAM771445e92421	CR	CR/PR	inflamed	M	19.4168	0	III
SAM59fda9035d1d	PD	SD/PD	NA	M	3.74538	1	IV
SAM727c0e92a2a7	PR	CR/PR	NA	M	18.7269	0	II
SAM6f2a102a99df	CR	CR/PR	NA	F	19.2854	0	II
SAMe56c96c51190	PD	SD/PD	excluded	F	9.7577	1	III
SAM2b672f4336c7	SD	SD/PD	desert	M	15.3101	1	I
SAM1ab1b28d9f2b	PD	SD/PD	desert	F	2.10267	1	II
SAM1bcc62d8290c	NE	NA	excluded	M	18.6283	0	IV
SAM6662f5181f87	PD	SD/PD	inflamed	M	19.2854	0	I
SAMe0c49ea0df5d	SD	SD/PD	excluded	F	4.13963	1	III
SAM59289ca42c99	NE	NA	excluded	M	1.70842	1	III
SAM18b9351e265a	PD	SD/PD	inflamed	M	15.8686	1	III
SAM7fb7a13c096b	PD	SD/PD	excluded	M	1.67556	1	II
SAM87a8e18eb45b	PD	SD/PD	excluded	F	2.75975	1	I
SAM1f3c93814cb9	NE	NA	excluded	F	1.44559	1	II
SAM5fc9ae0aed1f	NE	NA	inflamed	M	0.62423	1	IV
SAM9725303dce0c	PD	SD/PD	desert	M	8.90349	0	II
SAM6ff654a20f98	CR	CR/PR	excluded	M	18.5626	0	I
SAM65afda25b920	SD	SD/PD	excluded	M	8.08214	1	III
SAMef0e3d2415fd	SD	SD/PD	inflamed	M	10.1191	1	IV
SAM07a93a28f801	PR	CR/PR	excluded	M	12.846	0	II
SAM94859b440b1d	PD	SD/PD	excluded	M	13.3388	1	I
SAM58e7832f4e7d	PR	CR/PR	desert	M	16.46	0	I
SAMc57eadb2d82b	PD	SD/PD	desert	M	8.01643	1	I
SAMd5ab7fbfab4e	NE	NA	excluded	M	18.1027	0	II
SAM5767dd75d142	PR	CR/PR	excluded	M	18.1684	0	IV
SAMaabf4afe4213	PD	SD/PD	NA	M	2.62834	1	II
SAMcc7a42d87e9c	PR	CR/PR	inflamed	F	17.2156	0	I
SAMce39dd79b441	PD	SD/PD	inflamed	M	6.27515	1	IV
SAM75f12d1a55fc	SD	SD/PD	inflamed	M	14.7515	0	IV
SAM6964a6d7b967	PD	SD/PD	NA	M	16.2628	1	II
SAM3b1066e5801b	SD	SD/PD	excluded	M	15.6386	0	IV
SAMf20b827dca51	PD	SD/PD	inflamed	M	4.36961	1	II
SAM6792d6e98068	PD	SD/PD	desert	M	6.01232	1	I
SAM31d9176e11fb	CR	CR/PR	inflamed	M	17.117	0	I
SAM04c589eb3fb3	NE	NA	NA	M	0.689938	0	III
SAM5cc2d9036053	PD	SD/PD	desert	M	5.68378	1	I
SAMb8101c538753	SD	SD/PD	inflamed	M	13.4045	1	IV
SAM80c6183220e6	PD	SD/PD	inflamed	M	14.7515	0	III
SAM572f19794c96	CR	CR/PR	excluded	M	16.8214	0	III
SAM1abf01dd4544	PR	CR/PR	excluded	M	16.8542	0	II
SAM1f83ebd6be9b	PD	SD/PD	desert	M	3.5154	1	I
SAM1f66db567eb5	PR	CR/PR	inflamed	M	16.5914	0	III
SAM4918c524b83a	NE	NA	desert	M	0.62423	0	I
SAMa0ca029b7afd	NE	NA	NA	M	0.361396	1	II
SAM6157c8f38b72	PR	CR/PR	desert	M	16.5914	0	I
SAMe7e4f7c076a7	PD	SD/PD	inflamed	M	1.97125	1	IV
SAMbe25e2c88f3e	NE	NA	NA	M	2.92402	1	IV
SAM4caabd64e7fd	PR	CR/PR	excluded	M	15.7043	0	III
SAMc6eff056c89a	PD	SD/PD	excluded	M	1.80698	1	III
SAM5cfa1699bdb7	PD	SD/PD	NA	M	15.8357	0	II
SAMda4d892fddc8	PD	SD/PD	NA	M	14.1273	0	IV
SAM3a1c9632ff7b	SD	SD/PD	NA	M	16.0329	0	II
SAM8b4b8b0f9e73	SD	SD/PD	excluded	M	15.6715	0	I
SAMe3d4266775a9	PD	SD/PD	NA	M	13.9959	0	I
SAM2de7cffb5f72	NE	NA	NA	M	1.83984	1	II
