# Supplementary material for: Exploiting tertiary lymphoid structures gene signature to evaluate tumor microenvironment infiltration and immunotherapy response in colorectal cancer
Source: Front Oncol. 2024 May 23;14:1383096. doi: 10.3389/fonc.2024.1383096 (PMC11153738; doi:10.3389/fonc.2024.1383096)
Supplement: Supplementary file 1 [file DataSheet_1.zip › Supplementary Material/Supplementary Table 2.xlsx]

## Sheet: TRGs
gene ID
CCL2
CCL3
CCL4
CCL5
CCL8
CCL18
CCL19
CCL21
CXCL9
CXCL10
CXCL11
CXCL13
CD200
FBLN7
ICOS
SGPP2
SH2D1A
TIGIT
PDCD1
CD4
CCR5
CXCR3
CSF2
IGSF6
IL2RA
CD38
CD40
CD5
MS4A1
SDC1
GFI1
IL1R1
IL1R2
IL10
CCL20
IRF4
TRAF6
STAT5A
LAMP3
TNFRSF17
CTEP
RBP5

## Sheet: TCGA-TRGs
gene ID
CCL2
CCL4
CCL5
CCL18
CCL19
CCL21
CXCL9
CXCL10
CXCL11
CXCL13
CD200
SGPP2
CD4
CCR5
CXCR3
IGSF6
CD40
CD5
SDC1
IL1R1
IL1R2
CCL20
TRAF6
STAT5A
LAMP3

## Sheet: intersection DEGs
gene ID
A2ML1
ABCA6
ABCA8
ABCB5
ABI3BP
AC005180.1
AC005180.2
AC005906.2
AC007277.1
AC007336.2
AC007608.2
AC007608.4
AC007638.2
AC007920.2
AC007991.2
AC007991.4
AC008957.3
AC009102.2
AC009387.1
AC010359.3
AC010776.2
AC012101.2
AC016590.4
AC022034.1
AC024651.1
AC025839.1
AC026310.1
AC040168.1
AC053503.3
AC053503.5
AC055874.1
AC073140.1
AC079313.2
AC083967.1
AC084335.1
AC084871.3
AC084879.1
AC090796.1
AC090970.1
AC092042.3
AC093583.1
AC093849.2
AC099541.2
AC103563.1
AC106865.1
AC109782.1
AC110813.1
AC127071.2
AC132825.1
AC133561.1
AC245041.1
AC247036.1
ACNATP
ACOD1
ACTBL2
ACTG2
ADAMTS9-AS1
ADAMTSL3
ADCYAP1R1
ADD2
ADGRB3
ADH1B
ADRB3
AFF3
AGTR1
AL021978.1
AL121835.2
AL132642.1
AL133467.2
AL160408.1
AL160408.4
AL162414.1
AL356489.2
AL359976.1
AL360169.3
AL391807.1
AL513217.1
AL596442.3
AL606500.1
ALK
AMER2
ANGPTL1
ANGPTL7
ANK2
ANKRD1
ANO3
AP000902.1
AP001434.1
AP005271.1
AP005899.2
AP3B2
APOBEC3A
APOC1
AQP9
ASB5
ASTN1
ATP1A2
ATP2B3
BAAT
BANCR
BCHE
BEST3
BNC2
BVES-AS1
C14orf180
C17orf78
C4orf50
C7
C8orf88
CACNA2D1
CADM3
CADM3-AS1
CARTPT
CASQ2
CAVIN2
CCBE1
CCDC80
CCKAR
CCL1
CCL19
CCL21
CCL3
CCL5
CCL8
CCN5
CCR8
CD163
CD300LG
CD8A
CDH10
CDH19
CECR7
CEL
CERS3-AS1
CHRDL1
CHRM2
CHRNA3
CILP
CLDN18
CLEC4D
CLEC4M
CLEC5A
CLEC6A
CLIP4
CLVS2
CMA1
CMTM5
CNGA3
CNN1
CNR1
CNTN1
CNTN2
COLEC12
CP
CPEB1
CR1
CR2
CSAG1
CSTP2
CT55
CTNNA3
CTSW
CXCL10
CXCL11
CXCL13
CXCL5
CXCR2P1
CYP3A4
DCLK1
DCSTAMP
DDR2
DDX53
DES
DKK4
DLGAP1-AS5
DNER
DPT
DPY19L2
DPYSL5
DRD5
ECRG4
ELAVL3
ELAVL4
EPHA5
EPHA6
EPHA7
ERICH3
ERICH4
ERVV-2
EVI2A
EVX1
FABP4
FAM180B
FAP
FAR2P4
FCAR
FCGR2B
FCN1
FCRL1
FCRL3
FDCSP
FGF16
FGF19
FGF3
FGF7
FHL1
FMN2
FMO2
FOXD3
FPR2
FRMD6-AS2
FRMPD4
FRRS1L
GABRA3
GABRG2
GALNT14
GALR1
GAP43
GBP6
GDF5
GDF6
GLI3
GMCL1P2
GNAO1
GPM6A
GPRACR
GUCY1A1
HAND1
HAND2
HAND2-AS1
HCAR2
HCAR3
HEMGN
HEPACAM
HEPHL1
HSPB8
HTRA4
IGF1
IGF2
IGHG1
IGHGP
IGKV1-13
IGKV2D-40
IL13
INA
INSL4
KCNA1
KCNB1
KCNIP1
KCNJ15
KCNK2
KCNMB1
KCNQ5
KCTD8
KERA
KIR3DL2
KRT24
LDB3
LEP
LGI1
LINC00488
LINC00595
LINC00682
LINC00702
LINC01010
LINC01050
LINC01093
LINC01614
LINC01797
LINC01798
LINC01819
LINC01857
LINC02099
LINC02178
LINC02195
LINC02268
LINC02345
LINC02446
LINC02555
LINC02607
LINC02775
LINC02866
LMO3
LMOD1
LONRF2
LPO
LYVE1
MAB21L2
MAGEA10
MAGEA12
MAGEA6
MAGEB2
MAL
MAMDC2
MAPK4
MASP1
MCEMP1
MEGF11
MEOX2
METTL24
MGAT4C
MIR1-1HG-AS1
MIR3945HG
MIR4432HG
MMP1
MMP12
MMP13
MMP2-AS1
MMRN1
MORN5
MRC1
MROH2B
MS4A1
MS4A4A
MSLNL
MSMB
MTCO1P40
MTND1P23
MUC17
MUCL1
MYH11
MYH2
MYLK
MYMK
MYOC
MYOCD
NAP1L2
NECAB1
NEFM
NEXMIF
NEXN
NGB
NIBAN1
NIBAN3
NKX2-5
NKX6-2
NKX6-3
NLGN1
NOS1
NOTUM
NPTX1
NRSN1
NRXN1
NSG2
NTNG1
NTRK3
OGN
OLR1
OR2I1P
OR7E121P
OR7E62P
OTOP2
P2RX7
PCDH10
PCDH11Y
PCDH15
PCDH9
PCDHB1
PCP4L1
PCSK2
PDZRN4
PEG3
PENK
PGM5-AS1
PGM5P4
PGPEP1L
PHF24
PHOX2B
PI16
PIWIL1
PLA2G2D
PLCXD3
PLIN1
PLIN4
PLN
PLP1
PMP2
POPDC2
POU3F4
PRELP
PRIMA1
PRL
PRR20G
PRR9
PRRX1
PRSS2
PSD
PTCHD1
PTGIS
PTPRC
PTPRZ1
PURPL
PVALB
PYGM
RAB3C
RALYL
RAX
RBPMS2
RELN
REN
RERGL
RETN
RIC3
RN7SL180P
RNA5SP145
RNA5SP221
RNA5SP429
RNF150
RNU1-21P
RNU6ATAC
ROR1-AS1
RORB
RSPO2
SAGE1
SAPCD2P1
SCG3
SCN2B
SCN3B
SCN7A
SCRG1
SDK1-AS1
SELL
SEMA3D
SEMA3E
SERPINB2
SERTM1
SERTM2
SEZ6L
SFRP1
SFRP2
SHISA3
SHISAL1
SIGLEC1
SLC18A3
SLC26A9
SLC5A7
SLC7A14
SLC7A9
SLITRK2
SLITRK3
SMIM28
SMYD1
SNAP25
SORCS1
SORCS3
SOX10
SPATA20P1
SPIB
SPOCK3
ST8SIA3
STAC
STMN4
SUGCT-AS1
SUSD5
SV2B
SYNM
SYNPO2
SYT10
SYT4
SYT8
TACR1
TACR2
TAFA4
TAGLN3
TBX21
TCAM1P
TCEAL2
TCEAL5
TCEAL6
TGM6
THBS4
TLX3
TMEM155
TMEM196
TMOD1
TMPRSS11E
TNNT3
TNR
TNXB
TRARG1
TRAV14DV4
TRAV20
TRAV22
TRBV19
TRDV1
TRDV3
TREML4
TRGV10
TRHDE-AS1
TTC29
U62631.1
UBD
UNC5A
UPK3A
UTF1
VSIG4
WDR17
XIRP1
XKR4
ZBED1P1
ZBTB16
ZDHHC22
ZFHX4
ZMAT4
ZNF385D
ZNF716
ZNF728
ZNF804A

## Sheet: OS-DEGs
gene ID
ACTG2
APOC1
CAVIN2
CCDC80
CCL19
CCL21
CCL5
CD163
CD8A
CEL
CNN1
CTSW
CXCL10
CXCL11
CXCL13
CXCL5
DDR2
DES
FAP
FHL1
HSPB8
IGHG1
IGHGP
LMOD1
MMP1
MMP12
MRC1
MS4A4A
MTCO1P40
MTND1P23
MYH11
MYLK
NEXN
NIBAN1
NOTUM
OR2I1P
PLN
PRELP
PRRX1
PTPRC
SELL
SFRP2
VSIG4

## Sheet: model genes
gene ID
IGHG1
MMP1
NOTUM
CXCL5
CCL21
CCL19
MRC1
VSIG4
PRRX1
CD8A
SELL
FHL1
CAVIN2
NEXN
