# Supplementary material for: Exploiting tertiary lymphoid structures gene signature to evaluate tumor microenvironment infiltration and immunotherapy response in colorectal cancer
Source: Front Oncol. 2024 May 23;14:1383096. doi: 10.3389/fonc.2024.1383096 (PMC11153738; doi:10.3389/fonc.2024.1383096)
Supplement: Supplementary file 1 [file DataSheet_1.zip › Supplementary Material/Supplementary Table 3.xls]

## Sheet: clinical information
group	tissue ID	location	gender	age	T_stage	N_stage	M_stage	vital_status
TLS+	2314845	rectume	female	55	T3	N1	M0	Ⅲ
TLS+	2327146	rectume	female	62	T3	N0	M0	Ⅱ
TLS+	2330029	colon	male	48	T2	N0	M0	Ⅰ
TLS+	2316563	rectume	female	46	T2	N1	M0	Ⅲ
TLS+	2306169	rectume	female	73	T2	N0	M0	Ⅰ
TLS+	2330633	rectume	male	50	T3	N0	M0	Ⅱ
TLS+	2323611	colon	female	66	T3	N0	M1	Ⅳ
TLS+	2318768	colon	female	76	T3	N2	M0	Ⅲ
TLS+	2316547	rectume	male	58	T4	N0	M0	Ⅱ
TLS+	2303577	colon	female	68	T4	N0	M0	Ⅱ
TLS+	2311975	rectume	female	48	T3	N0	M0	Ⅱ
TLS+	2302208	colon	male	53	T3	N2	M0	Ⅲ
TLS+	2305570	colon	female	46	T3	N2	M1	Ⅳ
TLS+	2305480	colon	female	52	T3	N0	M0	Ⅱ
TLS+	2331902	rectume	female	38	T2	N0	M0	Ⅰ
TLS+	2329075	rectume	male	69	T3	N0	M0	Ⅱ
TLS+	2327805	rectume	male	67	T2	N0	M0	Ⅰ
TLS+	2324892	rectume	male	41	T2	N1	M0	Ⅲ
TLS+	2318468	rectume	female	46	T4	N0	M0	Ⅱ
TLS+	2304341	rectume	male	53	T2	N0	M0	Ⅰ
TLS-	2305708	rectume	female	63	T4	N2	M0	Ⅲ
TLS-	2305327	rectume	male	57	T3	N2	M0	Ⅲ
TLS-	2304938	colon	male	51	T3	N1	M1	Ⅳ
TLS-	2305172	colon	female	42	T2	N0	M0	Ⅰ
TLS-	2305852	rectume	female	40	T2	N2	M0	Ⅲ
TLS-	2300058	rectume	male	68	T3	N2	M0	Ⅲ
TLS-	2329184	colon	female	43	T3	N0	M0	Ⅱ
TLS-	2302112	colon	male	69	T3	N0	M0	Ⅱ
TLS-	2329674	colon	female	60	T4	N2	M0	Ⅲ
TLS-	2324743	colon	female	59	T4	N2	M1	Ⅳ

## Sheet: IHC score
group	tissue ID	stained area percentage	staining intensity	score
TLS+	2306169-1	1	1	1
TLS+	2306169-2	1	1	1
TLS+	2306169-3	1	1	1
TLS+	2302208-1	1	2	2
TLS+	2302208-2	1	2	2
TLS+	2302208-3	1	2	2
TLS+	2323611-1	1	1	1
TLS+	2323611-2	1	1	1
TLS+	2323611-3	1	1	1
TLS+	2303577-1	1	1	1
TLS+	2303577-2	1	1	1
TLS+	2303577-3	1	1	1
TLS+	2330633-1	0	0	0
TLS+	2330633-2	0	0	0
TLS+	2330633-3	0	0	0
TLS+	2305172-1	1	1	1
TLS+	2305172-2	1	1	1
TLS+	2305172-3	1	1	1
TLS+	2316547-1	1	1	1
TLS+	2316547-2	1	1	1
TLS+	2316547-3	1	1	1
TLS+	2318768-1	1	1	1
TLS+	2318768-2	1	1	1
TLS+	2318768-3	1	1	1
TLS+	2316563-1	1	1	1
TLS+	2316563-2	1	1	1
TLS+	2316563-3	1	1	1
TLS+	2318468-1	1	1	1
TLS+	2318468-2	1	1	1
TLS+	2318468-3	1	1	1
TLS+	2329075-1	1	1	1
TLS+	2329075-2	1	1	1
TLS+	2329075-3	1	1	1
TLS+	2305570-1	1	1	1
TLS+	2305570-2	1	1	1
TLS+	2305570-3	1	1	1
TLS+	2330029-1	0	1	0
TLS+	2330029-2	0	1	0
TLS+	2330029-3	0	1	0
TLS+	2311975-1	1	1	1
TLS+	2311975-2	1	1	1
TLS+	2311975-3	1	1	1
TLS+	2327146-1	0	1	0
TLS+	2327146-2	0	1	0
TLS+	2327146-3	0	1	0
TLS+	2331902-1	1	2	2
TLS+	2331902-2	1	2	2
TLS+	2331902-3	1	2	2
TLS+	2324892-1	1	1	1
TLS+	2324892-2	1	1	1
TLS+	2324892-3	1	1	1
TLS+	2327805-1	0	1	0
TLS+	2327805-2	0	1	0
TLS+	2327805-3	1	1	1
TLS+	2305480-1	1	1	1
TLS+	2305480-2	1	1	1
TLS+	2305480-3	1	1	1
TLS+	2314845-1	1	1	1
TLS+	2314845-2	1	1	1
TLS+	2314845-3	1	1	1
TLS-	2329674-1	1	3	3
TLS-	2329674-2	2	3	6
TLS-	2329674-3	2	3	6
TLS-	2300058-1	1	1	1
TLS-	2300058-2	1	1	1
TLS-	2300058-3	1	1	1
TLS-	2304341-1	2	3	6
TLS-	2304341-2	1	3	3
TLS-	2304341-3	2	3	6
TLS-	2304938-1	1	3	3
TLS-	2304938-2	1	3	3
TLS-	2304938-3	1	3	3
TLS-	2324743-1	1	1	1
TLS-	2324743-2	1	1	1
TLS-	2324743-3	1	1	1
TLS-	2305852-1	2	1	2
TLS-	2305852-2	2	2	4
TLS-	2305852-3	2	2	4
TLS-	2305327-1	1	1	1
TLS-	2305327-2	1	1	1
TLS-	2305327-3	1	1	1
TLS-	2302112-1	1	2	2
TLS-	2302112-2	1	1	1
TLS-	2302112-3	2	2	4
TLS-	2305708-1	1	1	1
TLS-	2305708-2	1	1	1
TLS-	2305708-3	1	2	2
TLS-	2329184-1	1	1	1
TLS-	2329184-2	1	1	1
TLS-	2329184-3	1	1	1
